# Supplementary material for: Sex differences in risk of developing Type 2 Diabetes Mellitus (T2DM): A feasibility assessment of FINDRISC scoring and barriers to disease management in a low-income settlement of Rawalpindi, Pakistan
Source: PLOS Glob Public Health. 2025 Jul 16;5(7):e0003087. doi: 10.1371/journal.pgph.0003087 (PMC12266448; doi:10.1371/journal.pgph.0003087)
Supplement: S1 Data — (XLSX) [file pgph.0003087.s002.xlsx]

## Sheet: Sheet1
age	Weight_Kg	Height_Feet	Waist_Inches	physical_activity	fruit_veg	bp_medication	history_high_glucose	FamilyHistory_Score	E1	E2	E3	E4	Indicator_count	Symptoms_1	levels_1	Symptoms_2	levels_2	Symptoms_3	levels_3	Symptoms_4	levels_4	Symptoms_5	levels_5	Symptoms_6	levels_6	Symptoms_7	levels_7	Symptoms_8	levels_8	cal_sym	Diabets_count	Risk_1	level_1	Risk_2	level_2	Risk_3	level_3	Risk_4	level_4	Risk_5	level_5	Risk_6	level_6	E6	E7	Diabetes_1	Stats_1	Diabetes_2	Stats_2
59	80	5.6	47	Home Activity	0	No	Yes	2nd Degree Relative	Agree	Agree	Disagree		8	Increased thrist	Agree	Frequent urination	Agree	Extreme hunger	Agree	Unexplained weight loss	Agree	Fatigue	Agree	Irritability	Agree	Blurred vision	Agree	Slow-healing sores	Agree	1 2 3 4 5 6 7 8	6	Family history of diabetes	Agree	Hypertension	Agree	High cholesterol	Agree	Nicotine addiction (smoking/chewing tobacco) ( / )	Don’t Know	Obesity	Agree	Pregnancy	Agree	Disagree	Agree	Blindness/poor eyesight /	Agree	Heart problems	Agree
65	80	5	36	Walk	0	Yes	No	No Family History	Agree	Agree	Agree	Agree	8	Increased thrist	Agree	Frequent urination	Agree	Extreme hunger	Agree	Unexplained weight loss	Disagree	Fatigue	Agree	Irritability	Agree	Blurred vision	Agree	Slow-healing sores	Agree	1 2 3 4 5 6 7 8	6	Family history of diabetes	Disagree	Hypertension	Agree	High cholesterol	Agree	Nicotine addiction (smoking/chewing tobacco) ( / )	Agree	Obesity	Agree	Pregnancy	Agree	Agree	Disagree	Blindness/poor eyesight /	Agree	Heart problems	Agree
50	73	5	30	Home Activity	0	No	Yes	No Family History	Agree	Agree	Disagree		8	Increased thrist	Agree	Frequent urination	Disagree	Extreme hunger	Agree	Unexplained weight loss	Agree	Fatigue	Agree	Irritability	Agree	Blurred vision	Agree	Slow-healing sores	Disagree	1 2 3 4 5 6 7 8	6	Family history of diabetes	Agree	Hypertension	Disagree	High cholesterol	Don’t Know	Nicotine addiction (smoking/chewing tobacco) ( / )	Agree	Obesity	Agree	Pregnancy	Agree	Agree	Disagree	Blindness/poor eyesight /	Agree	Heart problems	Agree
65	73	5.6	42	Yes	0	Yes	Yes	2nd Degree Relative	Agree	Agree	Disagree		8	Increased thrist	Agree	Frequent urination	Agree	Extreme hunger	Agree	Unexplained weight loss	Agree	Fatigue	Agree	Irritability	Agree	Blurred vision	Agree	Slow-healing sores	Agree	1 2 3 4 5 6 7 8	6	Family history of diabetes	Agree	Hypertension	Agree	High cholesterol	Agree	Nicotine addiction (smoking/chewing tobacco) ( / )	Agree	Obesity	Agree	Pregnancy	Agree	Disagree	Agree	Blindness/poor eyesight /	Agree	Heart problems	Agree
65	92	5.5	38	No	1	Yes	Yes	No Family History	Agree	Agree	Agree	Agree	8	Increased thrist	Agree	Frequent urination	Agree	Extreme hunger	Disagree	Unexplained weight loss	Agree	Fatigue	Agree	Irritability	Agree	Blurred vision	Agree	Slow-healing sores	Agree	1 2 3 4 5 6 7 8	6	Family history of diabetes	Disagree	Hypertension	Disagree	High cholesterol	Agree	Nicotine addiction (smoking/chewing tobacco) ( / )	Agree	Obesity	Disagree	Pregnancy	Agree	Agree	Agree	Blindness/poor eyesight /	Agree	Heart problems	Agree
45	63	5.4	34	Home Activity	0	No	No	No Family History	Agree	Don’t Know	Disagree		8	Increased thrist	Agree	Frequent urination	Agree	Extreme hunger	Agree	Unexplained weight loss	Don’t Know	Fatigue	Agree	Irritability	Agree	Blurred vision	Agree	Slow-healing sores	Agree	1 2 3 4 5 6 7 8	6	Family history of diabetes	Agree	Hypertension	Agree	High cholesterol	Agree	Nicotine addiction (smoking/chewing tobacco) ( / )	Agree	Obesity	Agree	Pregnancy	Agree	Agree	Agree	Blindness/poor eyesight /	Agree	Heart problems	Agree
53	55	5	35	Home Activity	0	No	Yes	No Family History	Agree	Agree	Disagree		8	Increased thrist	Agree	Frequent urination	Agree	Extreme hunger	Agree	Unexplained weight loss	Agree	Fatigue	Agree	Irritability	Agree	Blurred vision	Agree	Slow-healing sores	Agree	1 2 3 4 5 6 7 8	6	Family history of diabetes	Disagree	Hypertension	Agree	High cholesterol	Agree	Nicotine addiction (smoking/chewing tobacco) ( / )	Don’t Know	Obesity	Agree	Pregnancy	Disagree	Disagree	Agree	Blindness/poor eyesight /	Agree	Heart problems	Agree
51	83	5.6	40	Yes	1	No	No	No Family History	Agree	Agree	Disagree		8	Increased thrist	Agree	Frequent urination	Agree	Extreme hunger	Agree	Unexplained weight loss	Agree	Fatigue	Agree	Irritability	Don’t Know	Blurred vision	Don’t Know	Slow-healing sores	Agree	1 2 3 4 5 6 7 8	6	Family history of diabetes	Agree	Hypertension	Disagree	High cholesterol	Disagree	Nicotine addiction (smoking/chewing tobacco) ( / )	Don’t Know	Obesity	Agree	Pregnancy	Don’t Know	Disagree	Agree	Blindness/poor eyesight /	Agree	Heart problems	Agree
62	69	5.2	32	No	1	No	No	No Family History	Agree	Agree	Disagree		8	Increased thrist	Agree	Frequent urination	Agree	Extreme hunger	Agree	Unexplained weight loss	Agree	Fatigue	Agree	Irritability	Disagree	Blurred vision	Agree	Slow-healing sores	Agree	1 2 4 5 3 7 8 6	6	Family history of diabetes	Agree	Hypertension	Agree	High cholesterol	Disagree	Nicotine addiction (smoking/chewing tobacco) ( / )	Disagree	Obesity	Agree	Pregnancy	Disagree	Disagree	Agree	Blindness/poor eyesight /	Disagree	Heart problems	Agree
60	72	5.2	32	No	1	No	No	1st Degree Relative	Agree	Disagree	Disagree		8	Increased thrist	Agree	Frequent urination	Disagree	Extreme hunger	Agree	Unexplained weight loss	Agree	Fatigue	Agree	Irritability	Agree	Blurred vision	Agree	Slow-healing sores	Agree	1 2 3 4 5 6 7 8	6	Family history of diabetes	Disagree	Hypertension	Agree	High cholesterol	Agree	Nicotine addiction (smoking/chewing tobacco) ( / )	Disagree	Obesity	Agree	Pregnancy	Don’t Know	Don’t Know	Agree	Blindness/poor eyesight /	Don’t Know	Heart problems	Agree
50	55	5.3	36	Home Activity	1	Yes	Yes	No Family History	Agree	Don’t Know	Disagree		8	Increased thrist	Agree	Frequent urination	Agree	Extreme hunger	Disagree	Unexplained weight loss	Agree	Fatigue	Agree	Irritability	Agree	Blurred vision	Agree	Slow-healing sores	Agree	1 2 3 4 5 6 7 8	6	Family history of diabetes	Agree	Hypertension	Agree	High cholesterol	Don’t Know	Nicotine addiction (smoking/chewing tobacco) ( / )	Disagree	Obesity	Don’t Know	Pregnancy	Don’t Know	Disagree	Agree	Blindness/poor eyesight /	Agree	Heart problems	Agree
38	48	4.7	28	Home Activity	1	Yes	Yes	1st Degree Relative	Agree	Agree	Disagree		8	Increased thrist	Agree	Frequent urination	Agree	Extreme hunger	Agree	Unexplained weight loss	Agree	Fatigue	Agree	Irritability	Agree	Blurred vision	Agree	Slow-healing sores	Agree	1 2 3 4 5 6 7 8	6	Family history of diabetes	Agree	Hypertension	Agree	High cholesterol	Agree	Nicotine addiction (smoking/chewing tobacco) ( / )	Agree	Obesity	Agree	Pregnancy	Agree	Disagree	Agree	Blindness/poor eyesight /	Agree	Heart problems	Agree
45	80	5.5	40	Bed rest	0	Yes	No	No Family History	Agree	Agree	Agree	Agree	8	Increased thrist	Agree	Frequent urination	Agree	Extreme hunger	Agree	Unexplained weight loss	Agree	Fatigue	Agree	Irritability	Agree	Blurred vision	Agree	Slow-healing sores	Agree	1 2 3 4 5 6 7 8	6	Family history of diabetes	Don’t Know	Hypertension	Agree	High cholesterol	Agree	Nicotine addiction (smoking/chewing tobacco) ( / )	Agree	Obesity	Don’t Know	Pregnancy	Agree	Agree	Don’t Know	Blindness/poor eyesight /	Agree	Heart problems	Agree
55	53	4.9	31	Home Activity	0	Yes	Yes	2nd Degree Relative	Agree	Agree	Agree	Agree	8	Increased thrist	Agree	Frequent urination	Agree	Extreme hunger	Agree	Unexplained weight loss	Agree	Fatigue	Agree	Irritability	Agree	Blurred vision	Agree	Slow-healing sores	Agree	1 2 3 4 5 6 7 8	6	Family history of diabetes	Agree	Hypertension	Agree	High cholesterol	Agree	Nicotine addiction (smoking/chewing tobacco) ( / )	Agree	Obesity	Agree	Pregnancy	Agree	Agree	Agree	Blindness/poor eyesight /	Agree	Heart problems	Agree
53	66	5.4	36	Home Activity	0	No	No	2nd Degree Relative	Agree	Agree	Disagree		8	Increased thrist	Disagree	Frequent urination	Agree	Extreme hunger	Agree	Unexplained weight loss	Agree	Fatigue	Agree	Irritability	Agree	Blurred vision	Agree	Slow-healing sores	Agree	1 2 3 4 5 6 7 8	6	Family history of diabetes	Disagree	Hypertension	Agree	High cholesterol	Agree	Nicotine addiction (smoking/chewing tobacco) ( / )	Agree	Obesity	Agree	Pregnancy	Agree	Disagree	Disagree	Blindness/poor eyesight /	Agree	Heart problems	Agree
60	75	5.5	40	No	1	No	Yes	1st Degree Relative	Agree	Don’t Know	Disagree		8	Increased thrist	Agree	Frequent urination	Agree	Extreme hunger	Agree	Unexplained weight loss	Agree	Fatigue	Agree	Irritability	Agree	Blurred vision	Agree	Slow-healing sores	Agree	1 2 3 4 5 6 7 8	6	Family history of diabetes	Agree	Hypertension	Agree	High cholesterol	Agree	Nicotine addiction (smoking/chewing tobacco) ( / )	Agree	Obesity	Agree	Pregnancy	Don’t Know	Disagree	Agree	Blindness/poor eyesight /	Agree	Heart problems	Agree
38	40	5	30	No	0	Yes	Yes	No Family History	Agree	Don’t Know	Disagree		8	Increased thrist	Agree	Frequent urination	Disagree	Extreme hunger	Disagree	Unexplained weight loss	Don’t Know	Fatigue	Agree	Irritability	Agree	Blurred vision	Agree	Slow-healing sores	Disagree	1 2 3 4 5 6 7 8	6	Family history of diabetes	Don’t Know	Hypertension	Don’t Know	High cholesterol	Don’t Know	Nicotine addiction (smoking/chewing tobacco) ( / )	Don’t Know	Obesity	Don’t Know	Pregnancy	Don’t Know	Don’t Know	Agree	Blindness/poor eyesight /	Agree	Heart problems	Don’t Know
40	70	4.8	38	Home Activity	0	No	Yes	No Family History	Agree	Agree	Disagree		8	Increased thrist	Agree	Frequent urination	Agree	Extreme hunger	Agree	Unexplained weight loss	Agree	Fatigue	Agree	Irritability	Agree	Blurred vision	Agree	Slow-healing sores	Agree	1 2 3 4 5 6 7 8	6	Family history of diabetes	Agree	Hypertension	Agree	High cholesterol	Agree	Nicotine addiction (smoking/chewing tobacco) ( / )	Don’t Know	Obesity	Agree	Pregnancy	Agree	Disagree	Agree	Blindness/poor eyesight /	Agree	Heart problems	Agree
65	80	5.6	32	No	1	No	No	1st Degree Relative	Agree	Don’t Know	Disagree		8	Increased thrist	Don’t Know	Frequent urination	Disagree	Extreme hunger	Agree	Unexplained weight loss	Agree	Fatigue	Agree	Irritability	Agree	Blurred vision	Agree	Slow-healing sores	Disagree	1 2 3 4 6 5 8 7	6	Family history of diabetes	Agree	Hypertension	Agree	High cholesterol	Agree	Nicotine addiction (smoking/chewing tobacco) ( / )	Disagree	Obesity	Don’t Know	Pregnancy	Agree	Disagree	Agree	Blindness/poor eyesight /	Don’t Know	Heart problems	Agree
55	49	5.2	30	Home Activity	0	No	Yes	1st Degree Relative	Agree	Agree	Agree	Agree	8	Increased thrist	Agree	Frequent urination	Agree	Extreme hunger	Agree	Unexplained weight loss	Agree	Fatigue	Agree	Irritability	Agree	Blurred vision	Agree	Slow-healing sores	Agree	1 2 3 4 5 6 7 8	6	Family history of diabetes	Agree	Hypertension	Agree	High cholesterol	Agree	Nicotine addiction (smoking/chewing tobacco) ( / )	Agree	Obesity	Don’t Know	Pregnancy	Agree	Agree	Agree	Blindness/poor eyesight /	Agree	Heart problems	Agree
65	80	5.3	48	Home Activity	0	No	Yes	No Family History	Agree	Disagree	Disagree		8	Increased thrist	Disagree	Frequent urination	Don’t Know	Extreme hunger	Agree	Unexplained weight loss	Agree	Fatigue	Agree	Irritability	Disagree	Blurred vision	Agree	Slow-healing sores	Disagree	1 2 3 4 5 6 7 8	6	Family history of diabetes	Agree	Hypertension	Agree	High cholesterol	Agree	Nicotine addiction (smoking/chewing tobacco) ( / )	Don’t Know	Obesity	Agree	Pregnancy	Don’t Know	Disagree	Agree	Blindness/poor eyesight /	Agree	Heart problems	Agree
50	64	5.5	30	Home Activity	0	No	Yes	No Family History	Agree	Disagree	Disagree		8	Increased thrist	Agree	Frequent urination	Agree	Extreme hunger	Agree	Unexplained weight loss	Agree	Fatigue	Agree	Irritability	Agree	Blurred vision	Agree	Slow-healing sores	Agree	1 2 3 4 5 6 7 8	6	Family history of diabetes	Agree	Hypertension	Agree	High cholesterol	Agree	Nicotine addiction (smoking/chewing tobacco) ( / )	Agree	Obesity	Agree	Pregnancy	Agree	Disagree	Agree	Blindness/poor eyesight /	Don’t Know	Heart problems	Don’t Know
53	65	5.7	36	No	0	No	Yes	No Family History	Agree	Agree	Disagree		8	Increased thrist	Agree	Frequent urination	Agree	Extreme hunger	Agree	Unexplained weight loss	Agree	Fatigue	Agree	Irritability	Disagree	Blurred vision	Agree	Slow-healing sores	Agree	1 2 3 4 5 6 7 8	6	Family history of diabetes	Disagree	Hypertension	Don’t Know	High cholesterol	Don’t Know	Nicotine addiction (smoking/chewing tobacco) ( / )	Don’t Know	Obesity	Don’t Know	Pregnancy	Agree	Disagree	Agree	Blindness/poor eyesight /	Agree	Heart problems	Agree
65	97	6	40	Home Activity	0	Yes	No	No Family History	Agree	Don’t Know	Disagree		8	Increased thrist	Agree	Frequent urination	Agree	Extreme hunger	Disagree	Unexplained weight loss	Agree	Fatigue	Agree	Irritability	Agree	Blurred vision	Agree	Slow-healing sores	Agree	1 2 3 4 5 6 7 8	6	Family history of diabetes	Disagree	Hypertension	Agree	High cholesterol	Disagree	Nicotine addiction (smoking/chewing tobacco) ( / )	Agree	Obesity	Disagree	Pregnancy	Agree	Disagree	Agree	Blindness/poor eyesight /	Agree	Heart problems	Agree
60	67	5.1	40	Home Activity	0	No	No	No Family History	Agree	Agree	Disagree		8	Increased thrist	Disagree	Frequent urination	Disagree	Extreme hunger	Don’t Know	Unexplained weight loss	Agree	Fatigue	Agree	Irritability	Agree	Blurred vision	Agree	Slow-healing sores	Agree	1 2 3 4 5 6 7 8	6	Family history of diabetes	Disagree	Hypertension	Don’t Know	High cholesterol	Disagree	Nicotine addiction (smoking/chewing tobacco) ( / )	Don’t Know	Obesity	Disagree	Pregnancy	Agree	Disagree	Agree	Blindness/poor eyesight /	Agree	Heart problems	Agree
50	61	5.2	37	Home Activity	0	No	Yes	2nd Degree Relative	Agree	Disagree	Disagree		8	Increased thrist	Agree	Frequent urination	Agree	Extreme hunger	Agree	Unexplained weight loss	Agree	Fatigue	Agree	Irritability	Agree	Blurred vision	Agree	Slow-healing sores	Agree	1 2 3 4 5 6 7 8	6	Family history of diabetes	Agree	Hypertension	Agree	High cholesterol	Agree	Nicotine addiction (smoking/chewing tobacco) ( / )	Disagree	Obesity	Agree	Pregnancy	Disagree	Don’t Know	Agree	Blindness/poor eyesight /	Agree	Heart problems	Agree
40	56	4.2	36	Home Activity	0	No	Yes	1st Degree Relative	Agree	Agree	Disagree		8	Increased thrist	Agree	Frequent urination	Agree	Extreme hunger	Don’t Know	Unexplained weight loss	Agree	Fatigue	Agree	Irritability	Agree	Blurred vision	Agree	Slow-healing sores	Disagree	1 2 3 4 5 6 7 8	6	Family history of diabetes	Disagree	Hypertension	Agree	High cholesterol	Agree	Nicotine addiction (smoking/chewing tobacco) ( / )	Agree	Obesity	Agree	Pregnancy	Don’t Know	Disagree	Agree	Blindness/poor eyesight /	Agree	Heart problems	Disagree
60	63	5.2	38	Home Activity	0	No	No	No Family History	Agree	Disagree	Disagree		8	Increased thrist	Agree	Frequent urination	Agree	Extreme hunger	Agree	Unexplained weight loss	Agree	Fatigue	Agree	Irritability	Agree	Blurred vision	Agree	Slow-healing sores	Agree	1 2 3 4 5 6 7 8	6	Family history of diabetes	Agree	Hypertension	Agree	High cholesterol	Agree	Nicotine addiction (smoking/chewing tobacco) ( / )	Agree	Obesity	Agree	Pregnancy	Disagree	Agree	Agree	Blindness/poor eyesight /	Agree	Heart problems	Agree
65	73	5.6	36	Yes	0	No	Yes	No Family History	Agree	Don’t Know	Disagree		8	Increased thrist	Agree	Frequent urination	Agree	Extreme hunger	Disagree	Unexplained weight loss	Agree	Fatigue	Agree	Irritability	Agree	Blurred vision	Agree	Slow-healing sores	Disagree	1 2 3 4 5 6 7 8	6	Family history of diabetes	Agree	Hypertension	Agree	High cholesterol	Agree	Nicotine addiction (smoking/chewing tobacco) ( / )	Don’t Know	Obesity	Don’t Know	Pregnancy	Don’t Know	Disagree	Agree	Blindness/poor eyesight /	Don’t Know	Heart problems	Don’t Know
43	63	5.4	34	No	1	No	Yes	No Family History	Agree	Agree	Disagree		8	Increased thrist	Agree	Frequent urination	Agree	Extreme hunger	Agree	Unexplained weight loss	Agree	Fatigue	Agree	Irritability	Agree	Blurred vision	Agree	Slow-healing sores	Agree	1 2 3 4 5 6 7 8	6	Family history of diabetes	Agree	Hypertension	Agree	High cholesterol	Agree	Nicotine addiction (smoking/chewing tobacco) ( / )	Agree	Obesity	Agree	Pregnancy	Agree	Disagree	Agree	Blindness/poor eyesight /	Agree	Heart problems	Agree
41	99	5.5	39	Yes	0	Yes	No	1st Degree Relative	Agree	Agree	Disagree		8	Increased thrist	Agree	Frequent urination	Agree	Extreme hunger	Agree	Unexplained weight loss	Agree	Fatigue	Agree	Irritability	Disagree	Blurred vision	Agree	Slow-healing sores	Agree	1 2 3 4 5 6 7 8	6	Family history of diabetes	Agree	Hypertension	Agree	High cholesterol	Agree	Nicotine addiction (smoking/chewing tobacco) ( / )	Disagree	Obesity	Agree	Pregnancy	Agree	Disagree	Agree	Blindness/poor eyesight /	Disagree	Heart problems	Agree
55	40	4.8	28	Home Activity	0	No	Yes	2nd Degree Relative	Agree	Agree	Disagree		8	Increased thrist	Agree	Frequent urination	Agree	Extreme hunger	Agree	Unexplained weight loss	Agree	Fatigue	Agree	Irritability	Agree	Blurred vision	Agree	Slow-healing sores	Agree	1 2 3 4 5 6 7 8	6	Family history of diabetes	Agree	Hypertension	Agree	High cholesterol	Agree	Nicotine addiction (smoking/chewing tobacco) ( / )	Agree	Obesity	Agree	Pregnancy	Agree	Disagree	Disagree	Blindness/poor eyesight /	Agree	Heart problems	Agree
55	90	5.1	40	Home Activity	0	No	No	No Family History	Agree	Don’t Know	Disagree		8	Increased thrist	Agree	Frequent urination	Agree	Extreme hunger	Agree	Unexplained weight loss	Agree	Fatigue	Agree	Irritability	Agree	Blurred vision	Agree	Slow-healing sores	Agree	1 2 3 4 5 6 7 8	6	Family history of diabetes	Don’t Know	Hypertension	Agree	High cholesterol	Disagree	Nicotine addiction (smoking/chewing tobacco) ( / )	Agree	Obesity	Disagree	Pregnancy	Don’t Know	Disagree	Agree	Blindness/poor eyesight /	Agree	Heart problems	Agree
46	68	5.4	30	Yes	1	No	Yes	2nd Degree Relative	Agree	Disagree	Disagree		8	Increased thrist	Agree	Frequent urination	Agree	Extreme hunger	Agree	Unexplained weight loss	Agree	Fatigue	Agree	Irritability	Agree	Blurred vision	Disagree	Slow-healing sores	Agree	1 2 3 4 5 7 6 8	6	Family history of diabetes	Agree	Hypertension	Agree	High cholesterol	Agree	Nicotine addiction (smoking/chewing tobacco) ( / )	Agree	Obesity	Disagree	Pregnancy	Disagree	Disagree	Disagree	Blindness/poor eyesight /	Agree	Heart problems	Agree
50	88	5.8	28	Home Activity	0	Yes	No	No Family History	Agree	Agree	Agree	Agree	8	Increased thrist	Agree	Frequent urination	Agree	Extreme hunger	Agree	Unexplained weight loss	Don’t Know	Fatigue	Agree	Irritability	Agree	Blurred vision	Agree	Slow-healing sores	Agree	1 2 3 4 5 6 7 8	6	Family history of diabetes	Don’t Know	Hypertension	Agree	High cholesterol	Agree	Nicotine addiction (smoking/chewing tobacco) ( / )	Agree	Obesity	Don’t Know	Pregnancy	Don’t Know	Agree	Agree	Blindness/poor eyesight /	Agree	Heart problems	Agree
55	57	5.2	35	Home Activity	0	No	Yes	No Family History	Agree	Disagree	Disagree		8	Increased thrist	Agree	Frequent urination	Agree	Extreme hunger	Agree	Unexplained weight loss	Agree	Fatigue	Agree	Irritability	Agree	Blurred vision	Agree	Slow-healing sores	Agree	1 2 3 4 5 6 7 8	6	Family history of diabetes	Agree	Hypertension	Agree	High cholesterol	Agree	Nicotine addiction (smoking/chewing tobacco) ( / )	Don’t Know	Obesity	Agree	Pregnancy	Don’t Know	Disagree	Agree	Blindness/poor eyesight /	Agree	Heart problems	Agree
50	75	5.6	41	Home Activity	0	No	No	1st Degree Relative	Agree	Agree	Disagree		8	Increased thrist	Agree	Frequent urination	Agree	Extreme hunger	Agree	Unexplained weight loss	Agree	Fatigue	Agree	Irritability	Agree	Blurred vision	Agree	Slow-healing sores	Disagree	1 2 3 4 5 6 7 8	6	Family history of diabetes	Don’t Know	Hypertension	Disagree	High cholesterol	Agree	Nicotine addiction (smoking/chewing tobacco) ( / )	Disagree	Obesity	Agree	Pregnancy	Agree	Agree	Agree	Blindness/poor eyesight /	Disagree	Heart problems	Disagree
47	70	5	39	Home Activity	0	No	Yes	1st Degree Relative	Agree	Agree	Agree	Agree	8	Increased thrist	Agree	Frequent urination	Agree	Extreme hunger	Agree	Unexplained weight loss	Agree	Fatigue	Agree	Irritability	Agree	Blurred vision	Agree	Slow-healing sores	Agree	1 2 3 4 5 6 7 8	6	Family history of diabetes	Disagree	Hypertension	Agree	High cholesterol	Agree	Nicotine addiction (smoking/chewing tobacco) ( / )	Agree	Obesity	Agree	Pregnancy	Agree	Don’t Know	Agree	Blindness/poor eyesight /	Agree	Heart problems	Agree
34	77	5	44	Home Activity	0	No	Yes	1st Degree Relative	Agree	Agree	Disagree		8	Increased thrist	Agree	Frequent urination	Agree	Extreme hunger	Agree	Unexplained weight loss	Disagree	Fatigue	Agree	Irritability	Agree	Blurred vision	Agree	Slow-healing sores	Disagree	1 2 3 4 5 6 7 8	6	Family history of diabetes	Agree	Hypertension	Agree	High cholesterol	Agree	Nicotine addiction (smoking/chewing tobacco) ( / )	Agree	Obesity	Agree	Pregnancy	Agree	Disagree	Agree	Blindness/poor eyesight /	Agree	Heart problems	Agree
65	56	5.1	38	Home Activity	0	No	Yes	No Family History	Agree	Agree	Agree	Agree	8	Increased thrist	Agree	Frequent urination	Agree	Extreme hunger	Agree	Unexplained weight loss	Agree	Fatigue	Agree	Irritability	Agree	Blurred vision	Agree	Slow-healing sores	Agree	1 2 3 4 5 6 7 8	6	Family history of diabetes	Agree	Hypertension	Agree	High cholesterol	Agree	Nicotine addiction (smoking/chewing tobacco) ( / )	Agree	Obesity	Agree	Pregnancy	Agree	Disagree	Agree	Blindness/poor eyesight /	Agree	Heart problems	Agree
46	63	5.1	36	Home Activity	0	No	No	No Family History	Agree	Agree	Disagree		8	Increased thrist	Agree	Frequent urination	Agree	Extreme hunger	Disagree	Unexplained weight loss	Agree	Fatigue	Agree	Irritability	Agree	Blurred vision	Agree	Slow-healing sores	Disagree	1 2 3 4 5 6 7 8	6	Family history of diabetes	Agree	Hypertension	Agree	High cholesterol	Agree	Nicotine addiction (smoking/chewing tobacco) ( / )	Agree	Obesity	Agree	Pregnancy	Agree	Disagree	Agree	Blindness/poor eyesight /	Agree	Heart problems	Disagree
30	51	5.2	34	Home Activity	0	No	Yes	No Family History	Agree	Agree	Disagree		8	Increased thrist	Disagree	Frequent urination	Disagree	Extreme hunger	Agree	Unexplained weight loss	Agree	Fatigue	Agree	Irritability	Agree	Blurred vision	Agree	Slow-healing sores	Disagree	1 2 3 4 5 6 7 8	6	Family history of diabetes	Agree	Hypertension	Agree	High cholesterol	Agree	Nicotine addiction (smoking/chewing tobacco) ( / )	Agree	Obesity	Agree	Pregnancy	Agree	Disagree	Agree	Blindness/poor eyesight /	Agree	Heart problems	Agree
65	63	5.2	40	Yes	0	Yes	No	No Family History	Agree	Agree	Disagree		8	Increased thrist	Agree	Frequent urination	Agree	Extreme hunger	Disagree	Unexplained weight loss	Agree	Fatigue	Agree	Irritability	Agree	Blurred vision	Agree	Slow-healing sores	Agree	1 2 3 4 5 6 7 8	6	Family history of diabetes	Disagree	Hypertension	Agree	High cholesterol	Agree	Nicotine addiction (smoking/chewing tobacco) ( / )	Agree	Obesity	Agree	Pregnancy	Agree	Disagree	Agree	Blindness/poor eyesight /	Disagree	Heart problems	Agree
60	65	5	37	Home Activity	0	Yes	Yes	No Family History	Agree	Disagree	Disagree		8	Increased thrist	Agree	Frequent urination	Agree	Extreme hunger	Agree	Unexplained weight loss	Agree	Fatigue	Agree	Irritability	Agree	Blurred vision	Agree	Slow-healing sores	Don’t Know	1 2 3 4 5 6 7 8	6	Family history of diabetes	Agree	Hypertension	Agree	High cholesterol	Agree	Nicotine addiction (smoking/chewing tobacco) ( / )	Don’t Know	Obesity	Agree	Pregnancy	Don’t Know	Disagree	Agree	Blindness/poor eyesight /	Agree	Heart problems	Agree
48	84	5.4	42	No	1	No	Yes	No Family History	Agree	Agree	Agree	Agree	8	Increased thrist	Agree	Frequent urination	Agree	Extreme hunger	Agree	Unexplained weight loss	Agree	Fatigue	Agree	Irritability	Agree	Blurred vision	Agree	Slow-healing sores	Agree	1 2 3 4 5 6 7 8	6	Family history of diabetes	Agree	Hypertension	Agree	High cholesterol	Agree	Nicotine addiction (smoking/chewing tobacco) ( / )	Agree	Obesity	Agree	Pregnancy	Agree	Disagree	Agree	Blindness/poor eyesight /	Agree	Heart problems	Agree
50	75	5.2	32	No	1	Yes	Yes	1st Degree Relative	Agree	Agree	Disagree		8	Increased thrist	Agree	Frequent urination	Agree	Extreme hunger	Agree	Unexplained weight loss	Agree	Fatigue	Agree	Irritability	Agree	Blurred vision	Agree	Slow-healing sores	Agree	1 2 3 4 5 6 7 8	6	Family history of diabetes	Agree	Hypertension	Agree	High cholesterol	Agree	Nicotine addiction (smoking/chewing tobacco) ( / )	Agree	Obesity	Agree	Pregnancy	Agree	Agree	Disagree	Blindness/poor eyesight /	Agree	Heart problems	Don’t Know
64	79	5.3	32	Home Activity	1	Yes	Yes	1st Degree Relative	Agree	Disagree	Disagree		8	Increased thrist	Agree	Frequent urination	Agree	Extreme hunger	Agree	Unexplained weight loss	Agree	Fatigue	Agree	Irritability	Agree	Blurred vision	Agree	Slow-healing sores	Agree	1 2 3 4 5 6 7 8	6	Family history of diabetes	Agree	Hypertension	Agree	High cholesterol	Agree	Nicotine addiction (smoking/chewing tobacco) ( / )	Agree	Obesity	Disagree	Pregnancy	Don’t Know	Disagree	Agree	Blindness/poor eyesight /	Agree	Heart problems	Agree
50	76	5.2	29	No	1	No	No	No Family History	Agree	Don’t Know	Disagree		8	Increased thrist	Agree	Frequent urination	Agree	Extreme hunger	Disagree	Unexplained weight loss	Don’t Know	Fatigue	Don’t Know	Irritability	Don’t Know	Blurred vision	Agree	Slow-healing sores	Disagree	1 2 3 4 5 6 7 8	6	Family history of diabetes	Disagree	Hypertension	Disagree	High cholesterol	Disagree	Nicotine addiction (smoking/chewing tobacco) ( / )	Don’t Know	Obesity	Agree	Pregnancy	Agree	Don’t Know	Agree	Blindness/poor eyesight /	Agree	Heart problems	Agree
38	70	5.9	36	No	1	No	No	2nd Degree Relative	Agree	Agree	Disagree		8	Increased thrist	Disagree	Frequent urination	Agree	Extreme hunger	Agree	Unexplained weight loss	Disagree	Fatigue	Agree	Irritability	Agree	Blurred vision	Agree	Slow-healing sores	Agree	1 2 3 4 5 6 7 8	6	Family history of diabetes	Agree	Hypertension	Agree	High cholesterol	Agree	Nicotine addiction (smoking/chewing tobacco) ( / )	Agree	Obesity	Agree	Pregnancy	Agree	Disagree	Agree	Blindness/poor eyesight /	Agree	Heart problems	Agree
40	100	5.7	48	Home Activity	0	Yes	Yes	1st Degree Relative	Agree	Agree	Agree	Agree	8	Increased thrist	Agree	Frequent urination	Agree	Extreme hunger	Agree	Unexplained weight loss	Agree	Fatigue	Agree	Irritability	Agree	Blurred vision	Agree	Slow-healing sores	Agree	1 2 3 4 5 6 7 8	6	Family history of diabetes	Disagree	Hypertension	Agree	High cholesterol	Agree	Nicotine addiction (smoking/chewing tobacco) ( / )	Agree	Obesity	Disagree	Pregnancy	Agree	Disagree	Agree	Blindness/poor eyesight /	Agree	Heart problems	Disagree
42	70	5.5	36	Home Activity	0	No	No	No Family History	Agree	Agree	Agree	Agree	8	Increased thrist	Agree	Frequent urination	Agree	Extreme hunger	Agree	Unexplained weight loss	Agree	Fatigue	Agree	Irritability	Agree	Blurred vision	Agree	Slow-healing sores	Agree	1 2 3 4 5 6 7 8	6	Family history of diabetes	Don’t Know	Hypertension	Don’t Know	High cholesterol	Agree	Nicotine addiction (smoking/chewing tobacco) ( / )	Don’t Know	Obesity	Agree	Pregnancy	Agree	Agree	Agree	Blindness/poor eyesight /	Don’t Know	Heart problems	Agree
31	104	5.3	48	Home Activity	0	Yes	No	No Family History	Agree	Agree	Disagree		8	Increased thrist	Agree	Frequent urination	Agree	Extreme hunger	Disagree	Unexplained weight loss	Disagree	Fatigue	Agree	Irritability	Agree	Blurred vision	Disagree	Slow-healing sores	Agree	1 2 3 4 5 6 7 8	6	Family history of diabetes	Agree	Hypertension	Agree	High cholesterol	Agree	Nicotine addiction (smoking/chewing tobacco) ( / )	Agree	Obesity	Agree	Pregnancy	Don’t Know	Disagree	Agree	Blindness/poor eyesight /	Disagree	Heart problems	Agree
32	80	5.5	48	No	1	No	No	No Family History	Agree	Don’t Know	Disagree		8	Increased thrist	Agree	Frequent urination	Agree	Extreme hunger	Agree	Unexplained weight loss	Agree	Fatigue	Agree	Irritability	Agree	Blurred vision	Agree	Slow-healing sores	Agree	1 2 3 4 5 6 7 8	6	Family history of diabetes	Agree	Hypertension	Agree	High cholesterol	Agree	Nicotine addiction (smoking/chewing tobacco) ( / )	Agree	Obesity	Agree	Pregnancy	Don’t Know	Disagree	Agree	Blindness/poor eyesight /	Agree	Heart problems	Agree
50	60	5.1	37	Home Activity	0	No	No	No Family History	Don’t Know	Don’t Know	Disagree		8	Increased thrist	Agree	Frequent urination	Agree	Extreme hunger	Agree	Unexplained weight loss	Agree	Fatigue	Don’t Know	Irritability	Agree	Blurred vision	Agree	Slow-healing sores	Agree	1 2 3 4 5 6 7 8	6	Family history of diabetes	Don’t Know	Hypertension	Agree	High cholesterol	Agree	Nicotine addiction (smoking/chewing tobacco) ( / )	Don’t Know	Obesity	Agree	Pregnancy	Don’t Know	Disagree	Agree	Blindness/poor eyesight /	Agree	Heart problems	Don’t Know
38	72	5.5	40	Home Activity	0	No	Yes	1st Degree Relative	Agree	Agree	Disagree		8	Increased thrist	Agree	Frequent urination	Agree	Extreme hunger	Don’t Know	Unexplained weight loss	Don’t Know	Fatigue	Agree	Irritability	Agree	Blurred vision	Agree	Slow-healing sores	Don’t Know	1 2 3 4 5 6 7 8	6	Family history of diabetes	Agree	Hypertension	Agree	High cholesterol	Agree	Nicotine addiction (smoking/chewing tobacco) ( / )	Agree	Obesity	Agree	Pregnancy	Agree	Don’t Know	Agree	Blindness/poor eyesight /	Don’t Know	Heart problems	Don’t Know
40	40	4.6	28	No	0	No	No	No Family History	Agree	Agree	Agree	Agree	8	Increased thrist	Agree	Frequent urination	Agree	Extreme hunger	Agree	Unexplained weight loss	Agree	Fatigue	Agree	Irritability	Agree	Blurred vision	Agree	Slow-healing sores	Agree	1 2 3 4 5 6 7 8	6	Family history of diabetes	Don’t Know	Hypertension	Don’t Know	High cholesterol	Agree	Nicotine addiction (smoking/chewing tobacco) ( / )	Agree	Obesity	Don’t Know	Pregnancy	Agree	Agree	Agree	Blindness/poor eyesight /	Don’t Know	Heart problems	Agree
30	55	4.3	35	Home Activity	0	No	Yes	1st Degree Relative	Agree	Don’t Know	Disagree		8	Increased thrist	Agree	Frequent urination	Agree	Extreme hunger	Agree	Unexplained weight loss	Agree	Fatigue	Agree	Irritability	Agree	Blurred vision	Agree	Slow-healing sores	Agree	1 2 3 4 5 6 7 8	6	Family history of diabetes	Agree	Hypertension	Agree	High cholesterol	Agree	Nicotine addiction (smoking/chewing tobacco) ( / )	Agree	Obesity	Agree	Pregnancy	Don’t Know	Agree	Agree	Blindness/poor eyesight /	Agree	Heart problems	Agree
30	65	5.6	36	Home Activity	0	No	No	1st Degree Relative	Don’t Know	Don’t Know	Disagree		8	Increased thrist	Don’t Know	Frequent urination	Don’t Know	Extreme hunger	Don’t Know	Unexplained weight loss	Don’t Know	Fatigue	Don’t Know	Irritability	Don’t Know	Blurred vision	Don’t Know	Slow-healing sores	Don’t Know	1 2 3 4 5 6 7 8	6	Family history of diabetes	Don’t Know	Hypertension	Don’t Know	High cholesterol	Don’t Know	Nicotine addiction (smoking/chewing tobacco) ( / )	Don’t Know	Obesity	Don’t Know	Pregnancy	Don’t Know	Don’t Know	Don’t Know	Blindness/poor eyesight /	Don’t Know	Heart problems	Disagree
35	68	4.9	30	Home Activity	1	Yes	No	No Family History	Agree	Disagree	Disagree		8	Increased thrist	Agree	Frequent urination	Agree	Extreme hunger	Don’t Know	Unexplained weight loss	Don’t Know	Fatigue	Don’t Know	Irritability	Agree	Blurred vision	Don’t Know	Slow-healing sores	Don’t Know	1 2 4 3 5 6 7 8	6	Family history of diabetes	Don’t Know	Hypertension	Don’t Know	High cholesterol	Don’t Know	Nicotine addiction (smoking/chewing tobacco) ( / )	Don’t Know	Obesity	Don’t Know	Pregnancy	Don’t Know	Agree	Don’t Know	Blindness/poor eyesight /	Don’t Know	Heart problems	Don’t Know
30	63	5.5	34	Yes	1	No	Yes	1st Degree Relative	Agree	Don’t Know	Disagree		8	Increased thrist	Agree	Frequent urination	Agree	Extreme hunger	Agree	Unexplained weight loss	Agree	Fatigue	Agree	Irritability	Disagree	Blurred vision	Agree	Slow-healing sores	Don’t Know	1 2 3 4 5 6 7 8	6	Family history of diabetes	Don’t Know	Hypertension	Don’t Know	High cholesterol	Disagree	Nicotine addiction (smoking/chewing tobacco) ( / )	Agree	Obesity	Agree	Pregnancy	Don’t Know	Don’t Know	Don’t Know	Blindness/poor eyesight /	Disagree	Heart problems	Disagree
40	87	5.4	30	Home Activity	1	Yes	No	No Family History	Agree	Agree	Agree	Agree	8	Increased thrist	Agree	Frequent urination	Agree	Extreme hunger	Agree	Unexplained weight loss	Agree	Fatigue	Agree	Irritability	Agree	Blurred vision	Agree	Slow-healing sores	Agree	1 2 3 4 5 6 7 8	6	Family history of diabetes	Agree	Hypertension	Agree	High cholesterol	Agree	Nicotine addiction (smoking/chewing tobacco) ( / )	Agree	Obesity	Don’t Know	Pregnancy	Agree	Agree	Agree	Blindness/poor eyesight /	Don’t Know	Heart problems	Agree
44	45	5.5	30	Bed rest	0	Yes	No	No Family History	Agree	Agree	Agree	Agree	8	Increased thrist	Agree	Frequent urination	Agree	Extreme hunger	Agree	Unexplained weight loss	Agree	Fatigue	Agree	Irritability	Agree	Blurred vision	Disagree	Slow-healing sores	Agree	1 2 3 4 5 6 7 8	6	Family history of diabetes	Agree	Hypertension	Agree	High cholesterol	Agree	Nicotine addiction (smoking/chewing tobacco) ( / )	Agree	Obesity	Agree	Pregnancy	Agree	Disagree	Agree	Blindness/poor eyesight /	Disagree	Heart problems	Agree
45	65	5.2	37	Home Activity	0	No	No	No Family History	Disagree	Agree	Disagree		8	Increased thrist	Disagree	Frequent urination	Agree	Extreme hunger	Agree	Unexplained weight loss	Agree	Fatigue	Agree	Irritability	Agree	Blurred vision	Agree	Slow-healing sores	Agree	1 2 3 4 5 6 7 8	6	Family history of diabetes	Disagree	Hypertension	Agree	High cholesterol	Don’t Know	Nicotine addiction (smoking/chewing tobacco) ( / )	Agree	Obesity	Agree	Pregnancy	Agree	Disagree	Agree	Blindness/poor eyesight /	Agree	Heart problems	Agree
26	65	5.5	35	Yes	0	Yes	Yes	1st Degree Relative	Agree	Don’t Know	Disagree		8	Increased thrist	Don’t Know	Frequent urination	Agree	Extreme hunger	Agree	Unexplained weight loss	Agree	Fatigue	Agree	Irritability	Agree	Blurred vision	Agree	Slow-healing sores	Agree	1 2 3 4 5 6 7 8	6	Family history of diabetes	Agree	Hypertension	Agree	High cholesterol	Agree	Nicotine addiction (smoking/chewing tobacco) ( / )	Agree	Obesity	Agree	Pregnancy	Agree	Disagree	Agree	Blindness/poor eyesight /	Agree	Heart problems	Agree
30	50	5.5	33	Home Activity	0	No	No	No Family History	Agree	Agree	Agree	Agree	8	Increased thrist	Agree	Frequent urination	Agree	Extreme hunger	Agree	Unexplained weight loss	Agree	Fatigue	Agree	Irritability	Agree	Blurred vision	Agree	Slow-healing sores	Agree	1 2 3 4 5 6 7 8	6	Family history of diabetes	Agree	Hypertension	Agree	High cholesterol	Agree	Nicotine addiction (smoking/chewing tobacco) ( / )	Agree	Obesity	Agree	Pregnancy	Agree	Disagree	Agree	Blindness/poor eyesight /	Agree	Heart problems	Agree
60	55	6	24	No	1	No	No	No Family History	Agree	Don’t Know	Disagree		8	Increased thrist	Don’t Know	Frequent urination	Don’t Know	Extreme hunger	Don’t Know	Unexplained weight loss	Don’t Know	Fatigue	Don’t Know	Irritability	Don’t Know	Blurred vision	Don’t Know	Slow-healing sores	Agree	1 2 3 4 5 6 7 8	6	Family history of diabetes	Don’t Know	Hypertension	Don’t Know	High cholesterol	Don’t Know	Nicotine addiction (smoking/chewing tobacco) ( / )	Don’t Know	Obesity	Don’t Know	Pregnancy	Don’t Know	Don’t Know	Don’t Know	Blindness/poor eyesight /	Don’t Know	Heart problems	Don’t Know
45	69	5.3	37	Home Activity	0	No	No	No Family History	Don’t Know	Don’t Know	Disagree		8	Increased thrist	Disagree	Frequent urination	Agree	Extreme hunger	Agree	Unexplained weight loss	Agree	Fatigue	Agree	Irritability	Agree	Blurred vision	Agree	Slow-healing sores	Agree	1 2 3 4 5 6 7 8	6	Family history of diabetes	Agree	Hypertension	Agree	High cholesterol	Agree	Nicotine addiction (smoking/chewing tobacco) ( / )	Agree	Obesity	Agree	Pregnancy	Agree	Disagree	Agree	Blindness/poor eyesight /	Agree	Heart problems	Agree
28	67	5.4	34	No	1	No	Yes	1st Degree Relative	Agree	Disagree	Disagree		8	Increased thrist	Agree	Frequent urination	Agree	Extreme hunger	Disagree	Unexplained weight loss	Agree	Fatigue	Agree	Irritability	Agree	Blurred vision	Agree	Slow-healing sores	Agree	1 2 3 4 6 5 7 8	6	Family history of diabetes	Agree	Hypertension	Agree	High cholesterol	Agree	Nicotine addiction (smoking/chewing tobacco) ( / )	Agree	Obesity	Agree	Pregnancy	Don’t Know	Agree	Agree	Blindness/poor eyesight /	Agree	Heart problems	Agree
45	70	5.2	36	Yes	0	Yes	No	No Family History	Agree	Don’t Know	Disagree		8	Increased thrist	Agree	Frequent urination	Agree	Extreme hunger	Agree	Unexplained weight loss	Agree	Fatigue	Agree	Irritability	Agree	Blurred vision	Disagree	Slow-healing sores	Agree	1 2 3 4 5 6 7 8	6	Family history of diabetes	Disagree	Hypertension	Agree	High cholesterol	Disagree	Nicotine addiction (smoking/chewing tobacco) ( / )	Disagree	Obesity	Agree	Pregnancy	Don’t Know	Disagree	Agree	Blindness/poor eyesight /	Agree	Heart problems	Agree
45	61	5.1	34	Home Activity	0	No	Yes	2nd Degree Relative	Agree	Don’t Know	Disagree		8	Increased thrist	Agree	Frequent urination	Agree	Extreme hunger	Agree	Unexplained weight loss	Don’t Know	Fatigue	Don’t Know	Irritability	Don’t Know	Blurred vision	Don’t Know	Slow-healing sores	Don’t Know	1 2 3 4 5 6 7 8	6	Family history of diabetes	Don’t Know	Hypertension	Don’t Know	High cholesterol	Don’t Know	Nicotine addiction (smoking/chewing tobacco) ( / )	Don’t Know	Obesity	Don’t Know	Pregnancy	Don’t Know	Disagree	Don’t Know	Blindness/poor eyesight /	Agree	Heart problems	Don’t Know
39	62	5.1	36	Home Activity	0	No	No	No Family History	Disagree	Agree	Disagree		8	Increased thrist	Agree	Frequent urination	Agree	Extreme hunger	Agree	Unexplained weight loss	Agree	Fatigue	Agree	Irritability	Agree	Blurred vision	Agree	Slow-healing sores	Disagree	1 2 3 4 5 6 7 8	6	Family history of diabetes	Agree	Hypertension	Agree	High cholesterol	Agree	Nicotine addiction (smoking/chewing tobacco) ( / )	Disagree	Obesity	Disagree	Pregnancy	Agree	Disagree	Agree	Blindness/poor eyesight /	Agree	Heart problems	Agree
35	61	4.8	30	Home Activity	0	No	No	No Family History	Agree	Agree	Disagree		8	Increased thrist	Agree	Frequent urination	Agree	Extreme hunger	Agree	Unexplained weight loss	Agree	Fatigue	Agree	Irritability	Agree	Blurred vision	Agree	Slow-healing sores	Agree	1 2 3 4 5 6 7 8	6	Family history of diabetes	Agree	Hypertension	Agree	High cholesterol	Agree	Nicotine addiction (smoking/chewing tobacco) ( / )	Agree	Obesity	Agree	Pregnancy	Agree	Disagree	Agree	Blindness/poor eyesight /	Agree	Heart problems	Agree
50	70	5.3	40	Home Activity	0	Yes	No	No Family History	Agree	Agree	Disagree		8	Increased thrist	Agree	Frequent urination	Agree	Extreme hunger	Agree	Unexplained weight loss	Agree	Fatigue	Agree	Irritability	Agree	Blurred vision	Agree	Slow-healing sores	Agree	1 2 3 4 5 6 7 8	6	Family history of diabetes	Agree	Hypertension	Agree	High cholesterol	Agree	Nicotine addiction (smoking/chewing tobacco) ( / )	Agree	Obesity	Agree	Pregnancy	Agree	Agree	Agree	Blindness/poor eyesight /	Agree	Heart problems	Agree
45	78	5.4	36	Yes	0	Yes	No	No Family History	Don’t Know	Don’t Know	Disagree		8	Increased thrist	Don’t Know	Frequent urination	Don’t Know	Extreme hunger	Don’t Know	Unexplained weight loss	Don’t Know	Fatigue	Don’t Know	Irritability	Don’t Know	Blurred vision	Don’t Know	Slow-healing sores	Don’t Know	1 2 3 4 5 6 7 8	6	Family history of diabetes	Don’t Know	Hypertension	Don’t Know	High cholesterol	Don’t Know	Nicotine addiction (smoking/chewing tobacco) ( / )	Don’t Know	Obesity	Don’t Know	Pregnancy	Don’t Know	Disagree	Don’t Know	Blindness/poor eyesight /	Don’t Know	Heart problems	Don’t Know
53	57	5	32	No	1	No	No	No Family History	Don’t Know	Don’t Know	Disagree		8	Increased thrist	Don’t Know	Frequent urination	Don’t Know	Extreme hunger	Don’t Know	Unexplained weight loss	Don’t Know	Fatigue	Don’t Know	Irritability	Agree	Blurred vision	Don’t Know	Slow-healing sores	Don’t Know	1 2 3 4 5 6 7 8	6	Family history of diabetes	Don’t Know	Hypertension	Don’t Know	High cholesterol	Don’t Know	Nicotine addiction (smoking/chewing tobacco) ( / )	Don’t Know	Obesity	Don’t Know	Pregnancy	Don’t Know	Don’t Know	Agree	Blindness/poor eyesight /	Don’t Know	Heart problems	Don’t Know
35	49	5.2	34	Home Activity	1	No	No	No Family History	Agree	Agree	Disagree		8	Increased thrist	Agree	Frequent urination	Agree	Extreme hunger	Agree	Unexplained weight loss	Don’t Know	Fatigue	Agree	Irritability	Agree	Blurred vision	Don’t Know	Slow-healing sores	Don’t Know	1 2 3 4 5 6 7 8	6	Family history of diabetes	Disagree	Hypertension	Don’t Know	High cholesterol	Don’t Know	Nicotine addiction (smoking/chewing tobacco) ( / )	Don’t Know	Obesity	Don’t Know	Pregnancy	Agree	Disagree	Agree	Blindness/poor eyesight /	Don’t Know	Heart problems	Don’t Know
25	69	5.7	36	No	1	No	No	No Family History	Agree	Don’t Know	Disagree		8	Increased thrist	Agree	Frequent urination	Agree	Extreme hunger	Agree	Unexplained weight loss	Agree	Fatigue	Agree	Irritability	Agree	Blurred vision	Agree	Slow-healing sores	Agree	1 2 3 4 5 6 7 8	6	Family history of diabetes	Disagree	Hypertension	Agree	High cholesterol	Agree	Nicotine addiction (smoking/chewing tobacco) ( / )	Disagree	Obesity	Agree	Pregnancy	Don’t Know	Disagree	Agree	Blindness/poor eyesight /	Agree	Heart problems	Agree
25	77	5.11	38	No	1	No	Yes	1st Degree Relative	Agree	Don’t Know	Disagree		8	Increased thrist	Agree	Frequent urination	Agree	Extreme hunger	Agree	Unexplained weight loss	Agree	Fatigue	Agree	Irritability	Don’t Know	Blurred vision	Agree	Slow-healing sores	Don’t Know	1 2 3 4 5 6 7 8	6	Family history of diabetes	Disagree	Hypertension	Don’t Know	High cholesterol	Disagree	Nicotine addiction (smoking/chewing tobacco) ( / )	Disagree	Obesity	Agree	Pregnancy	Don’t Know	Disagree	Agree	Blindness/poor eyesight /	Agree	Heart problems	Don’t Know
60	50	5	33	Home Activity	0	No	No	No Family History	Agree	Agree	Agree	Agree	8	Increased thrist	Agree	Frequent urination	Agree	Extreme hunger	Agree	Unexplained weight loss	Agree	Fatigue	Agree	Irritability	Agree	Blurred vision	Agree	Slow-healing sores	Agree	1 2 3 4 5 6 7 8	6	Family history of diabetes	Agree	Hypertension	Agree	High cholesterol	Agree	Nicotine addiction (smoking/chewing tobacco) ( / )	Agree	Obesity	Agree	Pregnancy	Agree	Agree	Agree	Blindness/poor eyesight /	Agree	Heart problems	Don’t Know
35	75	5.6	40	Home Activity	0	No	No	No Family History	Agree	Disagree	Disagree		8	Increased thrist	Agree	Frequent urination	Disagree	Extreme hunger	Disagree	Unexplained weight loss	Disagree	Fatigue	Disagree	Irritability	Disagree	Blurred vision	Disagree	Slow-healing sores	Disagree	1 2 3 4 5 6 7 8	6	Family history of diabetes	Disagree	Hypertension	Agree	High cholesterol	Disagree	Nicotine addiction (smoking/chewing tobacco) ( / )	Disagree	Obesity	Disagree	Pregnancy	Disagree	Disagree	Disagree	Blindness/poor eyesight /	Disagree	Heart problems	Disagree
56	71	5	34	No	1	No	No	No Family History	Agree	Don’t Know	Disagree		8	Increased thrist	Agree	Frequent urination	Don’t Know	Extreme hunger	Agree	Unexplained weight loss	Don’t Know	Fatigue	Don’t Know	Irritability	Don’t Know	Blurred vision	Disagree	Slow-healing sores	Agree	2 1 3 4 5 6 8 7	6	Family history of diabetes	Agree	Hypertension	Don’t Know	High cholesterol	Don’t Know	Nicotine addiction (smoking/chewing tobacco) ( / )	Don’t Know	Obesity	Agree	Pregnancy	Don’t Know	Agree	Don’t Know	Blindness/poor eyesight /	Agree	Heart problems	Don’t Know
28	71	5.5	40	Home Activity	0	No	No	No Family History	Don’t Know	Agree	Disagree		8	Increased thrist	Don’t Know	Frequent urination	Agree	Extreme hunger	Don’t Know	Unexplained weight loss	Agree	Fatigue	Agree	Irritability	Agree	Blurred vision	Agree	Slow-healing sores	Agree	1 2 3 4 5 6 7 8	6	Family history of diabetes	Don’t Know	Hypertension	Don’t Know	High cholesterol	Disagree	Nicotine addiction (smoking/chewing tobacco) ( / )	Don’t Know	Obesity	Don’t Know	Pregnancy	Agree	Disagree	Agree	Blindness/poor eyesight /	Agree	Heart problems	Don’t Know
54	60	5	37	Home Activity	0	No	Yes	2nd Degree Relative	Agree	Disagree	Agree	Agree	8	Increased thrist	Agree	Frequent urination	Agree	Extreme hunger	Agree	Unexplained weight loss	Agree	Fatigue	Agree	Irritability	Agree	Blurred vision	Agree	Slow-healing sores	Agree	1 2 3 4 5 6 7 8	6	Family history of diabetes	Agree	Hypertension	Agree	High cholesterol	Agree	Nicotine addiction (smoking/chewing tobacco) ( / )	Agree	Obesity	Agree	Pregnancy	Agree	Disagree	Agree	Blindness/poor eyesight /	Agree	Heart problems	Agree
50	60	5.6	36	Home Activity	0	Yes	Yes	1st Degree Relative	Agree	Agree	Disagree		8	Increased thrist	Disagree	Frequent urination	Agree	Extreme hunger	Agree	Unexplained weight loss	Agree	Fatigue	Agree	Irritability	Don’t Know	Blurred vision	Disagree	Slow-healing sores	Agree	1 2 3 4 5 6 7 8	6	Family history of diabetes	Agree	Hypertension	Agree	High cholesterol	Disagree	Nicotine addiction (smoking/chewing tobacco) ( / )	Agree	Obesity	Agree	Pregnancy	Agree	Disagree	Agree	Blindness/poor eyesight /	Disagree	Heart problems	Disagree
25	57	5.2	38	Home Activity	0	No	No	No Family History	Agree	Don’t Know	Disagree		8	Increased thrist	Don’t Know	Frequent urination	Agree	Extreme hunger	Agree	Unexplained weight loss	Agree	Fatigue	Agree	Irritability	Agree	Blurred vision	Agree	Slow-healing sores	Agree	1 2 3 4 5 6 7 8	6	Family history of diabetes	Disagree	Hypertension	Agree	High cholesterol	Disagree	Nicotine addiction (smoking/chewing tobacco) ( / )	Disagree	Obesity	Agree	Pregnancy	Don’t Know	Disagree	Agree	Blindness/poor eyesight /	Don’t Know	Heart problems	Don’t Know
55	61	4.7	37	Home Activity	0	No	Yes	1st Degree Relative	Agree	Disagree	Agree	Agree	8	Increased thrist	Agree	Frequent urination	Agree	Extreme hunger	Agree	Unexplained weight loss	Agree	Fatigue	Agree	Irritability	Agree	Blurred vision	Agree	Slow-healing sores	Disagree	1 2 3 4 5 6 7 8	6	Family history of diabetes	Agree	Hypertension	Disagree	High cholesterol	Agree	Nicotine addiction (smoking/chewing tobacco) ( / )	Don’t Know	Obesity	Disagree	Pregnancy	Agree	Disagree	Agree	Blindness/poor eyesight /	Agree	Heart problems	Agree
28	70	5.4	39	Home Activity	0	Yes	No	No Family History	Agree	Don’t Know	Disagree		8	Increased thrist	Agree	Frequent urination	Agree	Extreme hunger	Agree	Unexplained weight loss	Don’t Know	Fatigue	Agree	Irritability	Don’t Know	Blurred vision	Don’t Know	Slow-healing sores	Don’t Know	1 2 3 4 5 6 7 8	6	Family history of diabetes	Agree	Hypertension	Don’t Know	High cholesterol	Agree	Nicotine addiction (smoking/chewing tobacco) ( / )	Don’t Know	Obesity	Agree	Pregnancy	Agree	Agree	Agree	Blindness/poor eyesight /	Agree	Heart problems	Agree
32	65	5	38	Home Activity	0	No	Yes	1st Degree Relative	Agree	Agree	Disagree		8	Increased thrist	Agree	Frequent urination	Agree	Extreme hunger	Agree	Unexplained weight loss	Agree	Fatigue	Agree	Irritability	Agree	Blurred vision	Agree	Slow-healing sores	Agree	1 2 3 4 5 6 7 8	6	Family history of diabetes	Agree	Hypertension	Agree	High cholesterol	Agree	Nicotine addiction (smoking/chewing tobacco) ( / )	Agree	Obesity	Agree	Pregnancy	Agree	Disagree	Agree	Blindness/poor eyesight /	Disagree	Heart problems	Disagree
27	68	5.2	32	Home Activity	0	Yes	No	No Family History	Agree	Don’t Know	Disagree		8	Increased thrist	Agree	Frequent urination	Agree	Extreme hunger	Agree	Unexplained weight loss	Agree	Fatigue	Agree	Irritability	Agree	Blurred vision	Agree	Slow-healing sores	Agree	1 2 3 4 5 6 7 8	6	Family history of diabetes	Agree	Hypertension	Agree	High cholesterol	Agree	Nicotine addiction (smoking/chewing tobacco) ( / )	Agree	Obesity	Agree	Pregnancy	Don’t Know	Disagree	Agree	Blindness/poor eyesight /	Agree	Heart problems	Agree
40	67	5.4	36	Home Activity	0	No	No	No Family History	Agree	Don’t Know	Disagree		8	Increased thrist	Agree	Frequent urination	Agree	Extreme hunger	Agree	Unexplained weight loss	Agree	Fatigue	Agree	Irritability	Agree	Blurred vision	Don’t Know	Slow-healing sores	Agree	1 2 3 4 5 6 7 8	6	Family history of diabetes	Agree	Hypertension	Agree	High cholesterol	Agree	Nicotine addiction (smoking/chewing tobacco) ( / )	Don’t Know	Obesity	Agree	Pregnancy	Don’t Know	Disagree	Agree	Blindness/poor eyesight /	Agree	Heart problems	Agree
38	74	5.2	33	Yes	0	No	No	No Family History	Agree	Agree	Disagree		8	Increased thrist	Disagree	Frequent urination	Disagree	Extreme hunger	Disagree	Unexplained weight loss	Disagree	Fatigue	Disagree	Irritability	Disagree	Blurred vision	Disagree	Slow-healing sores	Disagree	1 2 3 4 6 5 7 8	6	Family history of diabetes	Disagree	Hypertension	Disagree	High cholesterol	Disagree	Nicotine addiction (smoking/chewing tobacco) ( / )	Disagree	Obesity	Disagree	Pregnancy	Disagree	Disagree	Agree	Blindness/poor eyesight /	Disagree	Heart problems	Agree
39	72	5.5	40	No	1	No	No	No Family History	Agree	Disagree	Disagree		8	Increased thrist	Don’t Know	Frequent urination	Don’t Know	Extreme hunger	Don’t Know	Unexplained weight loss	Disagree	Fatigue	Disagree	Irritability	Don’t Know	Blurred vision	Don’t Know	Slow-healing sores	Disagree	1 2 3 4 5 6 7 8	6	Family history of diabetes	Agree	Hypertension	Agree	High cholesterol	Agree	Nicotine addiction (smoking/chewing tobacco) ( / )	Agree	Obesity	Agree	Pregnancy	Disagree	Disagree	Agree	Blindness/poor eyesight /	Agree	Heart problems	Disagree
44	72	5.6	32	No	1	No	No	No Family History	Agree	Don’t Know	Disagree		8	Increased thrist	Agree	Frequent urination	Agree	Extreme hunger	Don’t Know	Unexplained weight loss	Agree	Fatigue	Don’t Know	Irritability	Disagree	Blurred vision	Agree	Slow-healing sores	Agree	1 2 3 4 5 6 7 8	6	Family history of diabetes	Disagree	Hypertension	Agree	High cholesterol	Disagree	Nicotine addiction (smoking/chewing tobacco) ( / )	Don’t Know	Obesity	Agree	Pregnancy	Don’t Know	Agree	Agree	Blindness/poor eyesight /	Agree	Heart problems	Agree
37	60	5.3	32	No	1	No	Yes	1st Degree Relative	Agree	Agree	Disagree		8	Increased thrist	Agree	Frequent urination	Agree	Extreme hunger	Agree	Unexplained weight loss	Agree	Fatigue	Agree	Irritability	Agree	Blurred vision	Agree	Slow-healing sores	Agree	5 7 8 1 2 3 4 6	6	Family history of diabetes	Disagree	Hypertension	Agree	High cholesterol	Agree	Nicotine addiction (smoking/chewing tobacco) ( / )	Don’t Know	Obesity	Agree	Pregnancy	Agree	Disagree	Agree	Blindness/poor eyesight /	Agree	Heart problems	Agree
45	60	4.6	29	Home Activity	0	No	Yes	1st Degree Relative	Agree	Agree	Agree	Don’t Know	8	Increased thrist	Agree	Frequent urination	Agree	Extreme hunger	Agree	Unexplained weight loss	Agree	Fatigue	Agree	Irritability	Agree	Blurred vision	Agree	Slow-healing sores	Agree	1 2 3 4 5 6 7 8	6	Family history of diabetes	Agree	Hypertension	Agree	High cholesterol	Agree	Nicotine addiction (smoking/chewing tobacco) ( / )	Agree	Obesity	Agree	Pregnancy	Agree	Agree	Agree	Blindness/poor eyesight /	Agree	Heart problems	Agree
25	68	5.3	37	Yes	0	Yes	Yes	1st Degree Relative	Agree	Don’t Know	Disagree		8	Increased thrist	Don’t Know	Frequent urination	Don’t Know	Extreme hunger	Don’t Know	Unexplained weight loss	Don’t Know	Fatigue	Don’t Know	Irritability	Don’t Know	Blurred vision	Don’t Know	Slow-healing sores	Don’t Know	1 2 3 4 5 6 7 8	6	Family history of diabetes	Don’t Know	Hypertension	Don’t Know	High cholesterol	Don’t Know	Nicotine addiction (smoking/chewing tobacco) ( / )	Don’t Know	Obesity	Don’t Know	Pregnancy	Don’t Know	Don’t Know	Agree	Blindness/poor eyesight /	Don’t Know	Heart problems	Don’t Know
35	72	4.6	36	Home Activity	1	Yes	No	No Family History	Agree	Don’t Know	Disagree		8	Increased thrist	Agree	Frequent urination	Agree	Extreme hunger	Don’t Know	Unexplained weight loss	Agree	Fatigue	Agree	Irritability	Agree	Blurred vision	Agree	Slow-healing sores	Agree	1 2 3 4 5 6 7 8	6	Family history of diabetes	Agree	Hypertension	Agree	High cholesterol	Agree	Nicotine addiction (smoking/chewing tobacco) ( / )	Agree	Obesity	Agree	Pregnancy	Agree	Agree	Agree	Blindness/poor eyesight /	Agree	Heart problems	Agree
39	64	5.2	36	Yes	0	No	No	No Family History	Agree	Don’t Know	Disagree		8	Increased thrist	Agree	Frequent urination	Agree	Extreme hunger	Agree	Unexplained weight loss	Agree	Fatigue	Agree	Irritability	Agree	Blurred vision	Disagree	Slow-healing sores	Agree	1 2 3 4 5 6 7 8	6	Family history of diabetes	Agree	Hypertension	Agree	High cholesterol	Agree	Nicotine addiction (smoking/chewing tobacco) ( / )	Agree	Obesity	Agree	Pregnancy	Agree	Disagree	Agree	Blindness/poor eyesight /	Agree	Heart problems	Agree
55	85	5	46	Home Activity	1	Yes	No	2nd Degree Relative	Agree	Agree	Disagree		8	Increased thrist	Agree	Frequent urination	Agree	Extreme hunger	Agree	Unexplained weight loss	Agree	Fatigue	Agree	Irritability	Agree	Blurred vision	Agree	Slow-healing sores	Agree	1 2 6 4 7 5 8 3	6	Family history of diabetes	Agree	Hypertension	Agree	High cholesterol	Agree	Nicotine addiction (smoking/chewing tobacco) ( / )	Agree	Obesity	Agree	Pregnancy	Agree	Agree	Agree	Blindness/poor eyesight /	Agree	Heart problems	Agree
40	46	5	28	Home Activity	0	Yes	No	No Family History	Don’t Know	Don’t Know	Disagree		8	Increased thrist	Don’t Know	Frequent urination	Don’t Know	Extreme hunger	Don’t Know	Unexplained weight loss	Don’t Know	Fatigue	Don’t Know	Irritability	Don’t Know	Blurred vision	Don’t Know	Slow-healing sores	Don’t Know	1 2 3 4 5 6 7 8	6	Family history of diabetes	Don’t Know	Hypertension	Don’t Know	High cholesterol	Don’t Know	Nicotine addiction (smoking/chewing tobacco) ( / )	Don’t Know	Obesity	Don’t Know	Pregnancy	Don’t Know	Don’t Know	Agree	Blindness/poor eyesight /	Don’t Know	Heart problems	Don’t Know
29	68	5.2	34	Home Activity	0	Yes	No	No Family History	Agree	Agree	Disagree		8	Increased thrist	Agree	Frequent urination	Agree	Extreme hunger	Agree	Unexplained weight loss	Don’t Know	Fatigue	Agree	Irritability	Agree	Blurred vision	Agree	Slow-healing sores	Agree	1 2 3 4 5 6 7 8	6	Family history of diabetes	Disagree	Hypertension	Agree	High cholesterol	Disagree	Nicotine addiction (smoking/chewing tobacco) ( / )	Disagree	Obesity	Agree	Pregnancy	Agree	Disagree	Agree	Blindness/poor eyesight /	Agree	Heart problems	Agree
35	69	5.3	37	Home Activity	0	No	No	No Family History	Agree	Don’t Know	Disagree		8	Increased thrist	Agree	Frequent urination	Agree	Extreme hunger	Agree	Unexplained weight loss	Agree	Fatigue	Agree	Irritability	Agree	Blurred vision	Agree	Slow-healing sores	Agree	1 2 3 4 5 6 7 8	6	Family history of diabetes	Disagree	Hypertension	Disagree	High cholesterol	Agree	Nicotine addiction (smoking/chewing tobacco) ( / )	Agree	Obesity	Agree	Pregnancy	Disagree	Disagree	Agree	Blindness/poor eyesight /	Agree	Heart problems	Agree
32	70	5	30	No	0	No	No	No Family History	Disagree	Disagree	Disagree		8	Increased thrist	Don’t Know	Frequent urination	Don’t Know	Extreme hunger	Don’t Know	Unexplained weight loss	Don’t Know	Fatigue	Don’t Know	Irritability	Don’t Know	Blurred vision	Don’t Know	Slow-healing sores	Don’t Know	1 2 3 4 5 6 7 8	6	Family history of diabetes	Don’t Know	Hypertension	Don’t Know	High cholesterol	Don’t Know	Nicotine addiction (smoking/chewing tobacco) ( / )	Don’t Know	Obesity	Don’t Know	Pregnancy	Don’t Know	Agree	Agree	Blindness/poor eyesight /	Disagree	Heart problems	Don’t Know
40	88	5.3	38	Home Activity	1	No	No	No Family History	Agree	Don’t Know	Disagree		8	Increased thrist	Agree	Frequent urination	Don’t Know	Extreme hunger	Agree	Unexplained weight loss	Don’t Know	Fatigue	Don’t Know	Irritability	Don’t Know	Blurred vision	Don’t Know	Slow-healing sores	Don’t Know	1 2 3 4 5 6 7 8	6	Family history of diabetes	Agree	Hypertension	Don’t Know	High cholesterol	Don’t Know	Nicotine addiction (smoking/chewing tobacco) ( / )	Don’t Know	Obesity	Don’t Know	Pregnancy	Don’t Know	Don’t Know	Don’t Know	Blindness/poor eyesight /	Don’t Know	Heart problems	Don’t Know
30	96	5	46	Yes	0	Yes	No	No Family History	Agree	Agree	Disagree		8	Increased thrist	Agree	Frequent urination	Agree	Extreme hunger	Agree	Unexplained weight loss	Agree	Fatigue	Agree	Irritability	Agree	Blurred vision	Agree	Slow-healing sores	Agree	1 2 3 4 5 6 7 8	6	Family history of diabetes	Agree	Hypertension	Agree	High cholesterol	Agree	Nicotine addiction (smoking/chewing tobacco) ( / )	Agree	Obesity	Agree	Pregnancy	Don’t Know	Disagree	Agree	Blindness/poor eyesight /	Agree	Heart problems	Agree
35	65	5.2	36	Home Activity	0	No	No	No Family History	Agree	Agree	Agree	Agree	8	Increased thrist	Agree	Frequent urination	Agree	Extreme hunger	Agree	Unexplained weight loss	Agree	Fatigue	Agree	Irritability	Agree	Blurred vision	Agree	Slow-healing sores	Agree	1 2 3 4 5 6 7 8	6	Family history of diabetes	Don’t Know	Hypertension	Don’t Know	High cholesterol	Don’t Know	Nicotine addiction (smoking/chewing tobacco) ( / )	Don’t Know	Obesity	Don’t Know	Pregnancy	Agree	Agree	Agree	Blindness/poor eyesight /	Agree	Heart problems	Agree
34	60	5.5	37	Home Activity	0	Yes	Yes	1st Degree Relative	Agree	Agree	Agree	Don’t Know	8	Increased thrist	Agree	Frequent urination	Agree	Extreme hunger	Agree	Unexplained weight loss	Agree	Fatigue	Agree	Irritability	Agree	Blurred vision	Agree	Slow-healing sores	Agree	1 2 3 4 5 6 7 8	6	Family history of diabetes	Agree	Hypertension	Agree	High cholesterol	Agree	Nicotine addiction (smoking/chewing tobacco) ( / )	Agree	Obesity	Agree	Pregnancy	Agree	Disagree	Agree	Blindness/poor eyesight /	Don’t Know	Heart problems	Don’t Know
35	61	4.7	36	Home Activity	0	No	No	No Family History	Agree	Agree	Disagree		8	Increased thrist	Agree	Frequent urination	Agree	Extreme hunger	Agree	Unexplained weight loss	Don’t Know	Fatigue	Agree	Irritability	Agree	Blurred vision	Agree	Slow-healing sores	Agree	1 2 3 4 5 6 7 8	6	Family history of diabetes	Agree	Hypertension	Agree	High cholesterol	Agree	Nicotine addiction (smoking/chewing tobacco) ( / )	Agree	Obesity	Agree	Pregnancy	Agree	Disagree	Agree	Blindness/poor eyesight /	Agree	Heart problems	Agree
40	83	5.7	36	Home Activity	0	No	No	No Family History	Agree	Agree	Agree	Agree	8	Increased thrist	Agree	Frequent urination	Agree	Extreme hunger	Agree	Unexplained weight loss	Agree	Fatigue	Agree	Irritability	Agree	Blurred vision	Agree	Slow-healing sores	Agree	1 2 3 4 5 6 7 8	6	Family history of diabetes	Agree	Hypertension	Agree	High cholesterol	Agree	Nicotine addiction (smoking/chewing tobacco) ( / )	Agree	Obesity	Agree	Pregnancy	Don’t Know	Disagree	Agree	Blindness/poor eyesight /	Agree	Heart problems	Agree
26	74	5.2	36	Yes	0	Yes	No	No Family History	Agree	Don’t Know	Disagree		8	Increased thrist	Disagree	Frequent urination	Disagree	Extreme hunger	Disagree	Unexplained weight loss	Agree	Fatigue	Agree	Irritability	Agree	Blurred vision	Agree	Slow-healing sores	Agree	1 2 3 4 5 6 7 8	6	Family history of diabetes	Disagree	Hypertension	Agree	High cholesterol	Agree	Nicotine addiction (smoking/chewing tobacco) ( / )	Disagree	Obesity	Disagree	Pregnancy	Agree	Disagree	Agree	Blindness/poor eyesight /	Agree	Heart problems	Don’t Know
35	66	5	28	Home Activity	0	No	No	No Family History	Agree	Don’t Know	Disagree		8	Increased thrist	Don’t Know	Frequent urination	Don’t Know	Extreme hunger	Don’t Know	Unexplained weight loss	Don’t Know	Fatigue	Don’t Know	Irritability	Don’t Know	Blurred vision	Don’t Know	Slow-healing sores	Don’t Know	1 2 3 4 5 6 7 8	6	Family history of diabetes	Don’t Know	Hypertension	Don’t Know	High cholesterol	Don’t Know	Nicotine addiction (smoking/chewing tobacco) ( / )	Don’t Know	Obesity	Don’t Know	Pregnancy	Don’t Know	Agree	Don’t Know	Blindness/poor eyesight /	Don’t Know	Heart problems	Don’t Know
39	80	5.4	42	Yes	0	No	No	No Family History	Agree	Don’t Know	Disagree		8	Increased thrist	Agree	Frequent urination	Agree	Extreme hunger	Agree	Unexplained weight loss	Agree	Fatigue	Agree	Irritability	Agree	Blurred vision	Agree	Slow-healing sores	Don’t Know	1 2 3 4 6 5 7 8	6	Family history of diabetes	Agree	Hypertension	Agree	High cholesterol	Agree	Nicotine addiction (smoking/chewing tobacco) ( / )	Don’t Know	Obesity	Agree	Pregnancy	Don’t Know	Disagree	Agree	Blindness/poor eyesight /	Agree	Heart problems	Agree
30	72	5.3	40	Home Activity	0	No	No	No Family History	Agree	Agree	Disagree		8	Increased thrist	Agree	Frequent urination	Agree	Extreme hunger	Agree	Unexplained weight loss	Agree	Fatigue	Agree	Irritability	Agree	Blurred vision	Agree	Slow-healing sores	Agree	1 2 3 4 5 6 7 8	6	Family history of diabetes	Agree	Hypertension	Agree	High cholesterol	Agree	Nicotine addiction (smoking/chewing tobacco) ( / )	Agree	Obesity	Agree	Pregnancy	Agree	Disagree	Agree	Blindness/poor eyesight /	Agree	Heart problems	Agree
62	60	5.5	36	Home Activity	0	No	No	No Family History	Agree	Agree	Disagree		8	Increased thrist	Agree	Frequent urination	Agree	Extreme hunger	Agree	Unexplained weight loss	Agree	Fatigue	Agree	Irritability	Agree	Blurred vision	Agree	Slow-healing sores	Agree	1 2 3 4 5 6 7 8	6	Family history of diabetes	Agree	Hypertension	Agree	High cholesterol	Agree	Nicotine addiction (smoking/chewing tobacco) ( / )	Don’t Know	Obesity	Agree	Pregnancy	Agree	Disagree	Agree	Blindness/poor eyesight /	Agree	Heart problems	Agree
25	80	5.4	32	No	1	No	No	No Family History	Agree	Don’t Know	Disagree		8	Increased thrist	Agree	Frequent urination	Agree	Extreme hunger	Agree	Unexplained weight loss	Agree	Fatigue	Agree	Irritability	Agree	Blurred vision	Agree	Slow-healing sores	Agree	1 2 3 4 5 6 7 8	6	Family history of diabetes	Agree	Hypertension	Agree	High cholesterol	Agree	Nicotine addiction (smoking/chewing tobacco) ( / )	Agree	Obesity	Agree	Pregnancy	Agree	Disagree	Agree	Blindness/poor eyesight /	Agree	Heart problems	Agree
40	55	5	28	Exercise	0	Yes	Yes	1st Degree Relative	Agree	Agree	Disagree		8	Increased thrist	Agree	Frequent urination	Agree	Extreme hunger	Agree	Unexplained weight loss	Agree	Fatigue	Agree	Irritability	Agree	Blurred vision	Agree	Slow-healing sores	Agree	1 2 3 4 5 6 7 8	6	Family history of diabetes	Agree	Hypertension	Agree	High cholesterol	Agree	Nicotine addiction (smoking/chewing tobacco) ( / )	Agree	Obesity	Agree	Pregnancy	Agree	Agree	Agree	Blindness/poor eyesight /	Agree	Heart problems	Agree
50	52	5.6	32	No	1	No	No	No Family History	Agree	Don’t Know	Disagree		8	Increased thrist	Disagree	Frequent urination	Disagree	Extreme hunger	Disagree	Unexplained weight loss	Disagree	Fatigue	Disagree	Irritability	Disagree	Blurred vision	Disagree	Slow-healing sores	Disagree	1 2 3 4 5 6 7 8	6	Family history of diabetes	Disagree	Hypertension	Disagree	High cholesterol	Don’t Know	Nicotine addiction (smoking/chewing tobacco) ( / )	Don’t Know	Obesity	Agree	Pregnancy	Don’t Know	Disagree	Disagree	Blindness/poor eyesight /	Don’t Know	Heart problems	Don’t Know
30	75	5.3	41	Home Activity	0	No	No	No Family History	Agree	Disagree	Disagree		8	Increased thrist	Don’t Know	Frequent urination	Don’t Know	Extreme hunger	Don’t Know	Unexplained weight loss	Don’t Know	Fatigue	Don’t Know	Irritability	Don’t Know	Blurred vision	Don’t Know	Slow-healing sores	Don’t Know	1 2 3 4 5 6 7 8	6	Family history of diabetes	Don’t Know	Hypertension	Don’t Know	High cholesterol	Don’t Know	Nicotine addiction (smoking/chewing tobacco) ( / )	Don’t Know	Obesity	Don’t Know	Pregnancy	Don’t Know	Don’t Know	Agree	Blindness/poor eyesight /	Agree	Heart problems	Don’t Know
36	55	5.2	36	Home Activity	1	No	Yes	1st Degree Relative	Agree	Disagree	Disagree		8	Increased thrist	Disagree	Frequent urination	Don’t Know	Extreme hunger	Don’t Know	Unexplained weight loss	Agree	Fatigue	Agree	Irritability	Agree	Blurred vision	Agree	Slow-healing sores	Don’t Know	1 2 3 4 5 6 7 8	6	Family history of diabetes	Disagree	Hypertension	Don’t Know	High cholesterol	Don’t Know	Nicotine addiction (smoking/chewing tobacco) ( / )	Don’t Know	Obesity	Don’t Know	Pregnancy	Don’t Know	Don’t Know	Don’t Know	Blindness/poor eyesight /	Agree	Heart problems	Disagree
42	60	4.6	20	Home Activity	1	Yes	No	No Family History	Agree	Don’t Know	Disagree		8	Increased thrist	Agree	Frequent urination	Agree	Extreme hunger	Agree	Unexplained weight loss	Agree	Fatigue	Don’t Know	Irritability	Don’t Know	Blurred vision	Don’t Know	Slow-healing sores	Don’t Know	1 2 3 4 5 6 7 8	6	Family history of diabetes	Agree	Hypertension	Don’t Know	High cholesterol	Don’t Know	Nicotine addiction (smoking/chewing tobacco) ( / )	Don’t Know	Obesity	Agree	Pregnancy	Don’t Know	Disagree	Agree	Blindness/poor eyesight /	Don’t Know	Heart problems	Don’t Know
28	57	5.2	31	Home Activity	0	No	Yes	1st Degree Relative	Don’t Know	Don’t Know	Disagree		8	Increased thrist	Agree	Frequent urination	Agree	Extreme hunger	Agree	Unexplained weight loss	Don’t Know	Fatigue	Don’t Know	Irritability	Don’t Know	Blurred vision	Don’t Know	Slow-healing sores	Don’t Know	1 2 3 4 5 6 7 8	6	Family history of diabetes	Don’t Know	Hypertension	Don’t Know	High cholesterol	Don’t Know	Nicotine addiction (smoking/chewing tobacco) ( / )	Don’t Know	Obesity	Don’t Know	Pregnancy	Agree	Don’t Know	Agree	Blindness/poor eyesight /	Agree	Heart problems	Agree
32	63	5.2	34	Home Activity	0	No	No	No Family History	Disagree	Agree	Agree	Agree	8	Increased thrist	Agree	Frequent urination	Agree	Extreme hunger	Agree	Unexplained weight loss	Agree	Fatigue	Agree	Irritability	Agree	Blurred vision	Agree	Slow-healing sores	Agree	1 2 3 4 5 6 7 8	6	Family history of diabetes	Agree	Hypertension	Agree	High cholesterol	Disagree	Nicotine addiction (smoking/chewing tobacco) ( / )	Agree	Obesity	Agree	Pregnancy	Agree	Disagree	Agree	Blindness/poor eyesight /	Agree	Heart problems	Agree
41	58	5.6	36	Yes	1	No	No	No Family History	Agree	Agree	Disagree		8	Increased thrist	Agree	Frequent urination	Agree	Extreme hunger	Agree	Unexplained weight loss	Disagree	Fatigue	Agree	Irritability	Agree	Blurred vision	Agree	Slow-healing sores	Agree	1 2 3 4 5 6 7 8	6	Family history of diabetes	Agree	Hypertension	Agree	High cholesterol	Agree	Nicotine addiction (smoking/chewing tobacco) ( / )	Don’t Know	Obesity	Agree	Pregnancy	Agree	Disagree	Disagree	Blindness/poor eyesight /	Agree	Heart problems	Agree
30	86	5.4	43	Yes	1	No	No	No Family History	Agree	Don’t Know	Disagree		8	Increased thrist	Don’t Know	Frequent urination	Don’t Know	Extreme hunger	Don’t Know	Unexplained weight loss	Don’t Know	Fatigue	Don’t Know	Irritability	Don’t Know	Blurred vision	Don’t Know	Slow-healing sores	Don’t Know	1 2 3 4 5 6 7 8	6	Family history of diabetes	Don’t Know	Hypertension	Don’t Know	High cholesterol	Don’t Know	Nicotine addiction (smoking/chewing tobacco) ( / )	Don’t Know	Obesity	Don’t Know	Pregnancy	Don’t Know	Disagree	Agree	Blindness/poor eyesight /	Don’t Know	Heart problems	Don’t Know
52	70	6	36	Home Activity	0	Yes	Yes	No Family History	Agree	Agree	Agree	Agree	8	Increased thrist	Agree	Frequent urination	Agree	Extreme hunger	Agree	Unexplained weight loss	Agree	Fatigue	Agree	Irritability	Agree	Blurred vision	Agree	Slow-healing sores	Agree	1 2 3 4 5 6 7 8	6	Family history of diabetes	Agree	Hypertension	Agree	High cholesterol	Agree	Nicotine addiction (smoking/chewing tobacco) ( / )	Agree	Obesity	Agree	Pregnancy	Don’t Know	Don’t Know	Don’t Know	Blindness/poor eyesight /	Agree	Heart problems	Agree
26	60	5	37	Home Activity	0	No	Yes	1st Degree Relative	Agree	Don’t Know	Disagree		8	Increased thrist	Agree	Frequent urination	Agree	Extreme hunger	Agree	Unexplained weight loss	Agree	Fatigue	Agree	Irritability	Agree	Blurred vision	Agree	Slow-healing sores	Agree	1 2 3 4 5 6 7 8	6	Family history of diabetes	Agree	Hypertension	Agree	High cholesterol	Agree	Nicotine addiction (smoking/chewing tobacco) ( / )	Agree	Obesity	Agree	Pregnancy	Don’t Know	Agree	Agree	Blindness/poor eyesight /	Agree	Heart problems	Agree
32	63	5.1	37	Home Activity	0	No	Yes	1st Degree Relative	Agree	Agree	Disagree		8	Increased thrist	Agree	Frequent urination	Agree	Extreme hunger	Agree	Unexplained weight loss	Agree	Fatigue	Agree	Irritability	Agree	Blurred vision	Agree	Slow-healing sores	Agree	1 2 3 4 5 6 7 8	6	Family history of diabetes	Agree	Hypertension	Agree	High cholesterol	Agree	Nicotine addiction (smoking/chewing tobacco) ( / )	Agree	Obesity	Agree	Pregnancy	Agree	Agree	Agree	Blindness/poor eyesight /	Agree	Heart problems	Agree
50	57	5	32	Home Activity	0	No	Yes	1st Degree Relative	Don’t Know	Agree	Disagree		8	Increased thrist	Agree	Frequent urination	Agree	Extreme hunger	Agree	Unexplained weight loss	Agree	Fatigue	Agree	Irritability	Agree	Blurred vision	Agree	Slow-healing sores	Agree	1 2 3 4 5 6 7 8	6	Family history of diabetes	Agree	Hypertension	Agree	High cholesterol	Agree	Nicotine addiction (smoking/chewing tobacco) ( / )	Don’t Know	Obesity	Agree	Pregnancy	Agree	Disagree	Agree	Blindness/poor eyesight /	Agree	Heart problems	Agree
34	79	5.2	30	Yes	1	No	No	No Family History	Agree	Agree	Disagree		8	Increased thrist	Don’t Know	Frequent urination	Don’t Know	Extreme hunger	Don’t Know	Unexplained weight loss	Don’t Know	Fatigue	Don’t Know	Irritability	Don’t Know	Blurred vision	Don’t Know	Slow-healing sores	Don’t Know	1 2 3 4 5 6 7 8	6	Family history of diabetes	Don’t Know	Hypertension	Disagree	High cholesterol	Don’t Know	Nicotine addiction (smoking/chewing tobacco) ( / )	Agree	Obesity	Agree	Pregnancy	Don’t Know	Disagree	Agree	Blindness/poor eyesight /	Disagree	Heart problems	Don’t Know
43	78	5.2	37	Yes	1	No	No	No Family History	Agree	Don’t Know	Disagree		8	Increased thrist	Agree	Frequent urination	Agree	Extreme hunger	Agree	Unexplained weight loss	Agree	Fatigue	Agree	Irritability	Agree	Blurred vision	Agree	Slow-healing sores	Agree	1 2 3 4 5 6 7 8	6	Family history of diabetes	Agree	Hypertension	Agree	High cholesterol	Agree	Nicotine addiction (smoking/chewing tobacco) ( / )	Agree	Obesity	Agree	Pregnancy	Don’t Know	Disagree	Agree	Blindness/poor eyesight /	Agree	Heart problems	Agree
30	57	5.3	36	Home Activity	0	Yes	No	No Family History	Don’t Know	Don’t Know	Disagree		8	Increased thrist	Agree	Frequent urination	Agree	Extreme hunger	Agree	Unexplained weight loss	Agree	Fatigue	Agree	Irritability	Agree	Blurred vision	Agree	Slow-healing sores	Agree	1 2 3 4 5 6 7 8	6	Family history of diabetes	Don’t Know	Hypertension	Agree	High cholesterol	Agree	Nicotine addiction (smoking/chewing tobacco) ( / )	Don’t Know	Obesity	Agree	Pregnancy	Agree	Don’t Know	Disagree	Blindness/poor eyesight /	Agree	Heart problems	Agree
60	82	5.3	44	Yes	0	No	No	No Family History	Agree	Disagree	Disagree		8	Increased thrist	Agree	Frequent urination	Agree	Extreme hunger	Agree	Unexplained weight loss	Agree	Fatigue	Agree	Irritability	Agree	Blurred vision	Agree	Slow-healing sores	Agree	1 2 3 4 5 6 7 8	6	Family history of diabetes	Agree	Hypertension	Agree	High cholesterol	Agree	Nicotine addiction (smoking/chewing tobacco) ( / )	Agree	Obesity	Agree	Pregnancy	Don’t Know	Disagree	Agree	Blindness/poor eyesight /	Agree	Heart problems	Agree
36	70	6	32	Home Activity	0	No	No	No Family History	Agree	Agree	Agree	Agree	8	Increased thrist	Agree	Frequent urination	Agree	Extreme hunger	Agree	Unexplained weight loss	Agree	Fatigue	Agree	Irritability	Agree	Blurred vision	Agree	Slow-healing sores	Agree	1 2 3 4 5 6 7 8	6	Family history of diabetes	Agree	Hypertension	Agree	High cholesterol	Agree	Nicotine addiction (smoking/chewing tobacco) ( / )	Agree	Obesity	Agree	Pregnancy	Agree	Agree	Agree	Blindness/poor eyesight /	Agree	Heart problems	Agree
28	82	5.4	48	Home Activity	0	No	Yes	2nd Degree Relative	Agree	Agree	Disagree		8	Increased thrist	Agree	Frequent urination	Agree	Extreme hunger	Agree	Unexplained weight loss	Agree	Fatigue	Agree	Irritability	Agree	Blurred vision	Don’t Know	Slow-healing sores	Agree	1 2 3 4 5 6 7 8	6	Family history of diabetes	Agree	Hypertension	Agree	High cholesterol	Agree	Nicotine addiction (smoking/chewing tobacco) ( / )	Disagree	Obesity	Agree	Pregnancy	Agree	Disagree	Agree	Blindness/poor eyesight /	Don’t Know	Heart problems	Don’t Know
45	59	5	37	Home Activity	1	No	Yes	2nd Degree Relative	Agree	Agree	Disagree		8	Increased thrist	Agree	Frequent urination	Agree	Extreme hunger	Agree	Unexplained weight loss	Agree	Fatigue	Agree	Irritability	Agree	Blurred vision	Agree	Slow-healing sores	Agree	1 2 3 4 5 6 7 8	6	Family history of diabetes	Agree	Hypertension	Agree	High cholesterol	Agree	Nicotine addiction (smoking/chewing tobacco) ( / )	Agree	Obesity	Agree	Pregnancy	Agree	Agree	Agree	Blindness/poor eyesight /	Agree	Heart problems	Agree
55	85	5.6	40	No	0	Yes	No	No Family History	Agree	Agree	Disagree		8	Increased thrist	Don’t Know	Frequent urination	Don’t Know	Extreme hunger	Don’t Know	Unexplained weight loss	Don’t Know	Fatigue	Don’t Know	Irritability	Don’t Know	Blurred vision	Don’t Know	Slow-healing sores	Don’t Know	1 2 3 4 5 6 7 8	6	Family history of diabetes	Don’t Know	Hypertension	Don’t Know	High cholesterol	Don’t Know	Nicotine addiction (smoking/chewing tobacco) ( / )	Don’t Know	Obesity	Don’t Know	Pregnancy	Don’t Know	Don’t Know	Don’t Know	Blindness/poor eyesight /	Don’t Know	Heart problems	Don’t Know
48	70	5	34	No	0	No	No	No Family History	Don’t Know	Don’t Know	Disagree		8	Increased thrist	Don’t Know	Frequent urination	Don’t Know	Extreme hunger	Don’t Know	Unexplained weight loss	Don’t Know	Fatigue	Don’t Know	Irritability	Don’t Know	Blurred vision	Don’t Know	Slow-healing sores	Agree	1 2 3 4 5 6 7 8	6	Family history of diabetes	Agree	Hypertension	Don’t Know	High cholesterol	Don’t Know	Nicotine addiction (smoking/chewing tobacco) ( / )	Agree	Obesity	Agree	Pregnancy	Don’t Know	Disagree	Agree	Blindness/poor eyesight /	Don’t Know	Heart problems	Don’t Know
35	70	5.6	34	Yes	0	Yes	No	No Family History	Agree	Agree	Disagree		8	Increased thrist	Agree	Frequent urination	Agree	Extreme hunger	Agree	Unexplained weight loss	Agree	Fatigue	Agree	Irritability	Agree	Blurred vision	Agree	Slow-healing sores	Agree	1 2 3 4 5 6 7 8	6	Family history of diabetes	Agree	Hypertension	Agree	High cholesterol	Agree	Nicotine addiction (smoking/chewing tobacco) ( / )	Agree	Obesity	Agree	Pregnancy	Agree	Agree	Disagree	Blindness/poor eyesight /	Agree	Heart problems	Agree
30	71	5.4	39	Home Activity	1	Yes	No	No Family History	Agree	Don’t Know	Disagree		8	Increased thrist	Agree	Frequent urination	Agree	Extreme hunger	Agree	Unexplained weight loss	Agree	Fatigue	Agree	Irritability	Agree	Blurred vision	Agree	Slow-healing sores	Agree	1 2 3 4 5 6 7 8	6	Family history of diabetes	Don’t Know	Hypertension	Don’t Know	High cholesterol	Don’t Know	Nicotine addiction (smoking/chewing tobacco) ( / )	Don’t Know	Obesity	Don’t Know	Pregnancy	Don’t Know	Disagree	Agree	Blindness/poor eyesight /	Agree	Heart problems	Agree
60	79	5.7	38	Home Activity	1	No	No	No Family History	Agree	Don’t Know	Disagree		8	Increased thrist	Agree	Frequent urination	Agree	Extreme hunger	Don’t Know	Unexplained weight loss	Don’t Know	Fatigue	Disagree	Irritability	Agree	Blurred vision	Agree	Slow-healing sores	Agree	1 2 3 4 5 6 7 8	6	Family history of diabetes	Don’t Know	Hypertension	Disagree	High cholesterol	Agree	Nicotine addiction (smoking/chewing tobacco) ( / )	Don’t Know	Obesity	Agree	Pregnancy	Don’t Know	Disagree	Agree	Blindness/poor eyesight /	Agree	Heart problems	Disagree
35	100	5.9	48	Home Activity	0	Yes	No	No Family History	Don’t Know	Don’t Know	Disagree		8	Increased thrist	Agree	Frequent urination	Agree	Extreme hunger	Agree	Unexplained weight loss	Agree	Fatigue	Agree	Irritability	Agree	Blurred vision	Agree	Slow-healing sores	Agree	1 2 3 4 5 6 7 8	6	Family history of diabetes	Agree	Hypertension	Agree	High cholesterol	Agree	Nicotine addiction (smoking/chewing tobacco) ( / )	Agree	Obesity	Agree	Pregnancy	Agree	Agree	Agree	Blindness/poor eyesight /	Agree	Heart problems	Agree
60	72	5.8	42	No	1	Yes	No	No Family History	Agree	Disagree	Disagree		8	Increased thrist	Agree	Frequent urination	Agree	Extreme hunger	Don’t Know	Unexplained weight loss	Don’t Know	Fatigue	Agree	Irritability	Don’t Know	Blurred vision	Agree	Slow-healing sores	Don’t Know	1 2 3 4 5 6 7 8	6	Family history of diabetes	Agree	Hypertension	Agree	High cholesterol	Agree	Nicotine addiction (smoking/chewing tobacco) ( / )	Disagree	Obesity	Disagree	Pregnancy	Don’t Know	Disagree	Agree	Blindness/poor eyesight /	Agree	Heart problems	Agree
41	50	5.2	30	Home Activity	1	No	No	No Family History	Agree	Agree	Agree	Agree	8	Increased thrist	Agree	Frequent urination	Agree	Extreme hunger	Agree	Unexplained weight loss	Agree	Fatigue	Agree	Irritability	Agree	Blurred vision	Agree	Slow-healing sores	Agree	1 2 3 4 5 6 7 8	6	Family history of diabetes	Agree	Hypertension	Agree	High cholesterol	Agree	Nicotine addiction (smoking/chewing tobacco) ( / )	Agree	Obesity	Disagree	Pregnancy	Agree	Don’t Know	Agree	Blindness/poor eyesight /	Agree	Heart problems	Agree
30	66	5.2	38	Home Activity	0	No	Yes	1st Degree Relative	Agree	Agree	Disagree		8	Increased thrist	Agree	Frequent urination	Agree	Extreme hunger	Agree	Unexplained weight loss	Agree	Fatigue	Agree	Irritability	Agree	Blurred vision	Agree	Slow-healing sores	Agree	1 2 3 4 5 6 7 8	6	Family history of diabetes	Agree	Hypertension	Agree	High cholesterol	Agree	Nicotine addiction (smoking/chewing tobacco) ( / )	Agree	Obesity	Agree	Pregnancy	Agree	Disagree	Agree	Blindness/poor eyesight /	Agree	Heart problems	Agree
25	65	5	32	Home Activity	0	No	No	No Family History	Agree	Don’t Know	Disagree		8	Increased thrist	Agree	Frequent urination	Agree	Extreme hunger	Don’t Know	Unexplained weight loss	Don’t Know	Fatigue	Don’t Know	Irritability	Agree	Blurred vision	Don’t Know	Slow-healing sores	Agree	1 2 3 4 5 6 7 8	6	Family history of diabetes	Agree	Hypertension	Don’t Know	High cholesterol	Don’t Know	Nicotine addiction (smoking/chewing tobacco) ( / )	Don’t Know	Obesity	Don’t Know	Pregnancy	Don’t Know	Agree	Agree	Blindness/poor eyesight /	Agree	Heart problems	Agree
25	94	6	31	Home Activity	0	Yes	Yes	1st Degree Relative	Agree	Agree	Agree	Agree	8	Increased thrist	Agree	Frequent urination	Agree	Extreme hunger	Agree	Unexplained weight loss	Agree	Fatigue	Agree	Irritability	Agree	Blurred vision	Agree	Slow-healing sores	Agree	1 2 3 4 5 6 7 8	6	Family history of diabetes	Don’t Know	Hypertension	Don’t Know	High cholesterol	Don’t Know	Nicotine addiction (smoking/chewing tobacco) ( / )	Don’t Know	Obesity	Agree	Pregnancy	Agree	Agree	Agree	Blindness/poor eyesight /	Disagree	Heart problems	Agree
60	73	5.2	30	Yes	1	No	No	No Family History	Agree	Don’t Know	Disagree		8	Increased thrist	Agree	Frequent urination	Agree	Extreme hunger	Don’t Know	Unexplained weight loss	Don’t Know	Fatigue	Agree	Irritability	Agree	Blurred vision	Don’t Know	Slow-healing sores	Agree	1 2 3 4 5 6 7 8	6	Family history of diabetes	Don’t Know	Hypertension	Don’t Know	High cholesterol	Don’t Know	Nicotine addiction (smoking/chewing tobacco) ( / )	Don’t Know	Obesity	Agree	Pregnancy	Don’t Know	Disagree	Agree	Blindness/poor eyesight /	Don’t Know	Heart problems	Agree
50	59	5.1	34	No	0	Yes	Yes	1st Degree Relative	Agree	Agree	Disagree		8	Increased thrist	Disagree	Frequent urination	Agree	Extreme hunger	Agree	Unexplained weight loss	Agree	Fatigue	Agree	Irritability	Agree	Blurred vision	Agree	Slow-healing sores	Agree	1 2 3 4 5 6 7 8	6	Family history of diabetes	Agree	Hypertension	Agree	High cholesterol	Agree	Nicotine addiction (smoking/chewing tobacco) ( / )	Agree	Obesity	Agree	Pregnancy	Agree	Disagree	Agree	Blindness/poor eyesight /	Agree	Heart problems	Agree
27	90	4.2	40	Home Activity	1	Yes	No	No Family History	Don’t Know	Don’t Know	Disagree		8	Increased thrist	Don’t Know	Frequent urination	Don’t Know	Extreme hunger	Don’t Know	Unexplained weight loss	Don’t Know	Fatigue	Don’t Know	Irritability	Don’t Know	Blurred vision	Don’t Know	Slow-healing sores	Don’t Know	1 2 3 4 5 6 7 8	6	Family history of diabetes	Don’t Know	Hypertension	Don’t Know	High cholesterol	Don’t Know	Nicotine addiction (smoking/chewing tobacco) ( / )	Don’t Know	Obesity	Don’t Know	Pregnancy	Don’t Know	Don’t Know	Don’t Know	Blindness/poor eyesight /	Agree	Heart problems	Agree
45	79	5.7	32	Home Activity	0	No	Yes	2nd Degree Relative	Agree	Disagree	Disagree		8	Increased thrist	Agree	Frequent urination	Agree	Extreme hunger	Agree	Unexplained weight loss	Agree	Fatigue	Agree	Irritability	Agree	Blurred vision	Agree	Slow-healing sores	Agree	1 2 3 4 5 6 7 8	6	Family history of diabetes	Don’t Know	Hypertension	Agree	High cholesterol	Agree	Nicotine addiction (smoking/chewing tobacco) ( / )	Agree	Obesity	Agree	Pregnancy	Agree	Agree	Agree	Blindness/poor eyesight /	Agree	Heart problems	Agree
50	65	5.2	35	Home Activity	0	Yes	No	No Family History	Don’t Know	Don’t Know	Disagree		8	Increased thrist	Don’t Know	Frequent urination	Don’t Know	Extreme hunger	Don’t Know	Unexplained weight loss	Don’t Know	Fatigue	Don’t Know	Irritability	Don’t Know	Blurred vision	Don’t Know	Slow-healing sores	Don’t Know	1 2 3 4 5 6 7 8	6	Family history of diabetes	Don’t Know	Hypertension	Don’t Know	High cholesterol	Don’t Know	Nicotine addiction (smoking/chewing tobacco) ( / )	Don’t Know	Obesity	Don’t Know	Pregnancy	Don’t Know	Don’t Know	Don’t Know	Blindness/poor eyesight /	Don’t Know	Heart problems	Don’t Know
30	80	5	36	Home Activity	0	No	No	1st Degree Relative	Don’t Know	Don’t Know	Disagree		8	Increased thrist	Don’t Know	Frequent urination	Don’t Know	Extreme hunger	Don’t Know	Unexplained weight loss	Don’t Know	Fatigue	Don’t Know	Irritability	Don’t Know	Blurred vision	Don’t Know	Slow-healing sores	Don’t Know	1 2 3 4 5 6 7 8	6	Family history of diabetes	Agree	Hypertension	Don’t Know	High cholesterol	Don’t Know	Nicotine addiction (smoking/chewing tobacco) ( / )	Don’t Know	Obesity	Don’t Know	Pregnancy	Don’t Know	Don’t Know	Agree	Blindness/poor eyesight /	Don’t Know	Heart problems	Don’t Know
30	67	5.3	39	Home Activity	0	No	Yes	1st Degree Relative	Agree	Agree	Disagree		8	Increased thrist	Agree	Frequent urination	Agree	Extreme hunger	Agree	Unexplained weight loss	Agree	Fatigue	Agree	Irritability	Agree	Blurred vision	Agree	Slow-healing sores	Agree	1 2 3 4 5 6 7 8	6	Family history of diabetes	Agree	Hypertension	Agree	High cholesterol	Agree	Nicotine addiction (smoking/chewing tobacco) ( / )	Agree	Obesity	Agree	Pregnancy	Agree	Disagree	Agree	Blindness/poor eyesight /	Agree	Heart problems	Agree
28	83	5.4	34	Yes	1	No	No	No Family History	Agree	Disagree	Disagree		8	Increased thrist	Don’t Know	Frequent urination	Don’t Know	Extreme hunger	Don’t Know	Unexplained weight loss	Don’t Know	Fatigue	Don’t Know	Irritability	Don’t Know	Blurred vision	Don’t Know	Slow-healing sores	Don’t Know	1 2 3 4 5 6 7 8	6	Family history of diabetes	Don’t Know	Hypertension	Agree	High cholesterol	Disagree	Nicotine addiction (smoking/chewing tobacco) ( / )	Disagree	Obesity	Disagree	Pregnancy	Disagree	Disagree	Agree	Blindness/poor eyesight /	Agree	Heart problems	Agree
32	75	5.8	36	No	1	No	No	No Family History	Don’t Know	Don’t Know	Disagree		8	Increased thrist	Don’t Know	Frequent urination	Don’t Know	Extreme hunger	Don’t Know	Unexplained weight loss	Don’t Know	Fatigue	Agree	Irritability	Don’t Know	Blurred vision	Don’t Know	Slow-healing sores	Agree	1 2 3 4 5 6 7 8	6	Family history of diabetes	Don’t Know	Hypertension	Don’t Know	High cholesterol	Don’t Know	Nicotine addiction (smoking/chewing tobacco) ( / )	Don’t Know	Obesity	Don’t Know	Pregnancy	Don’t Know	Don’t Know	Don’t Know	Blindness/poor eyesight /	Don’t Know	Heart problems	Disagree
28	79	5.4	28	No	1	No	Yes	1st Degree Relative	Agree	Disagree	Disagree		8	Increased thrist	Don’t Know	Frequent urination	Agree	Extreme hunger	Don’t Know	Unexplained weight loss	Don’t Know	Fatigue	Don’t Know	Irritability	Don’t Know	Blurred vision	Don’t Know	Slow-healing sores	Don’t Know	1 2 3 4 5 6 7 8	6	Family history of diabetes	Agree	Hypertension	Disagree	High cholesterol	Agree	Nicotine addiction (smoking/chewing tobacco) ( / )	Agree	Obesity	Disagree	Pregnancy	Agree	Agree	Agree	Blindness/poor eyesight /	Agree	Heart problems	Agree
65	82	5.6	37	No	0	Yes	Yes	2nd Degree Relative	Agree	Agree	Disagree		8	Increased thrist	Agree	Frequent urination	Agree	Extreme hunger	Agree	Unexplained weight loss	Agree	Fatigue	Agree	Irritability	Agree	Blurred vision	Agree	Slow-healing sores	Agree	1 2 3 4 5 6 7 8	6	Family history of diabetes	Agree	Hypertension	Agree	High cholesterol	Agree	Nicotine addiction (smoking/chewing tobacco) ( / )	Agree	Obesity	Agree	Pregnancy	Agree	Disagree	Agree	Blindness/poor eyesight /	Agree	Heart problems	Don’t Know
50	63	5.6	39	Home Activity	0	No	No	No Family History	Agree	Don’t Know	Disagree		8	Increased thrist	Agree	Frequent urination	Agree	Extreme hunger	Agree	Unexplained weight loss	Agree	Fatigue	Agree	Irritability	Disagree	Blurred vision	Agree	Slow-healing sores	Agree	1 2 3 4 5 6 7 8	6	Family history of diabetes	Don’t Know	Hypertension	Agree	High cholesterol	Don’t Know	Nicotine addiction (smoking/chewing tobacco) ( / )	Agree	Obesity	Agree	Pregnancy	Don’t Know	Disagree	Agree	Blindness/poor eyesight /	Agree	Heart problems	Agree
40	77	5.6	42	Home Activity	0	No	Yes	1st Degree Relative	Agree	Don’t Know	Agree	Agree	8	Increased thrist	Agree	Frequent urination	Agree	Extreme hunger	Agree	Unexplained weight loss	Agree	Fatigue	Agree	Irritability	Agree	Blurred vision	Agree	Slow-healing sores	Agree	1 2 3 4 5 6 7 8	6	Family history of diabetes	Agree	Hypertension	Agree	High cholesterol	Agree	Nicotine addiction (smoking/chewing tobacco) ( / )	Agree	Obesity	Agree	Pregnancy	Don’t Know	Disagree	Agree	Blindness/poor eyesight /	Agree	Heart problems	Agree
47	65	5.3	38	Home Activity	0	No	Yes	2nd Degree Relative	Agree	Agree	Disagree		8	Increased thrist	Agree	Frequent urination	Agree	Extreme hunger	Agree	Unexplained weight loss	Agree	Fatigue	Agree	Irritability	Agree	Blurred vision	Agree	Slow-healing sores	Agree	1 2 3 4 5 6 7 8	6	Family history of diabetes	Agree	Hypertension	Agree	High cholesterol	Agree	Nicotine addiction (smoking/chewing tobacco) ( / )	Agree	Obesity	Agree	Pregnancy	Agree	Agree	Agree	Blindness/poor eyesight /	Agree	Heart problems	Agree
31	68	5.2	37	Home Activity	0	No	No	No Family History	Don’t Know	Disagree	Disagree		8	Increased thrist	Agree	Frequent urination	Agree	Extreme hunger	Agree	Unexplained weight loss	Agree	Fatigue	Agree	Irritability	Agree	Blurred vision	Agree	Slow-healing sores	Agree	1 2 3 4 5 6 7 8	6	Family history of diabetes	Agree	Hypertension	Agree	High cholesterol	Agree	Nicotine addiction (smoking/chewing tobacco) ( / )	Agree	Obesity	Agree	Pregnancy	Agree	Disagree	Don’t Know	Blindness/poor eyesight /	Agree	Heart problems	Agree
25	70	5.4	32	Yes	0	Yes	Yes	1st Degree Relative	Agree	Don’t Know	Disagree		8	Increased thrist	Agree	Frequent urination	Agree	Extreme hunger	Agree	Unexplained weight loss	Don’t Know	Fatigue	Don’t Know	Irritability	Agree	Blurred vision	Don’t Know	Slow-healing sores	Agree	1 2 3 4 5 6 7 8	6	Family history of diabetes	Disagree	Hypertension	Disagree	High cholesterol	Agree	Nicotine addiction (smoking/chewing tobacco) ( / )	Don’t Know	Obesity	Agree	Pregnancy	Don’t Know	Disagree	Agree	Blindness/poor eyesight /	Agree	Heart problems	Disagree
40	70	5	40	Home Activity	0	No	No	No Family History	Disagree	Don’t Know	Disagree		8	Increased thrist	Don’t Know	Frequent urination	Don’t Know	Extreme hunger	Don’t Know	Unexplained weight loss	Don’t Know	Fatigue	Don’t Know	Irritability	Don’t Know	Blurred vision	Don’t Know	Slow-healing sores	Don’t Know	1 2 3 4 5 6 7 8	6	Family history of diabetes	Don’t Know	Hypertension	Don’t Know	High cholesterol	Don’t Know	Nicotine addiction (smoking/chewing tobacco) ( / )	Don’t Know	Obesity	Don’t Know	Pregnancy	Don’t Know	Agree	Don’t Know	Blindness/poor eyesight /	Don’t Know	Heart problems	Don’t Know
32	60	4.9	36	Home Activity	1	No	No	No Family History	Don’t Know	Don’t Know	Disagree		8	Increased thrist	Agree	Frequent urination	Agree	Extreme hunger	Agree	Unexplained weight loss	Agree	Fatigue	Agree	Irritability	Don’t Know	Blurred vision	Don’t Know	Slow-healing sores	Agree	1 2 3 4 5 6 7 8	6	Family history of diabetes	Don’t Know	Hypertension	Don’t Know	High cholesterol	Don’t Know	Nicotine addiction (smoking/chewing tobacco) ( / )	Don’t Know	Obesity	Don’t Know	Pregnancy	Don’t Know	Don’t Know	Agree	Blindness/poor eyesight /	Don’t Know	Heart problems	Don’t Know
40	84	5.3	32	Yes	1	No	No	No Family History	Don’t Know	Don’t Know	Disagree		8	Increased thrist	Don’t Know	Frequent urination	Don’t Know	Extreme hunger	Don’t Know	Unexplained weight loss	Don’t Know	Fatigue	Don’t Know	Irritability	Don’t Know	Blurred vision	Don’t Know	Slow-healing sores	Agree	8 1 2 3 4 5 6 7	6	Family history of diabetes	Don’t Know	Hypertension	Don’t Know	High cholesterol	Don’t Know	Nicotine addiction (smoking/chewing tobacco) ( / )	Don’t Know	Obesity	Don’t Know	Pregnancy	Don’t Know	Don’t Know	Agree	Blindness/poor eyesight /	Don’t Know	Heart problems	Don’t Know
55	55	5	33	Home Activity	0	No	Yes	No Family History	Agree	Don’t Know	Disagree		8	Increased thrist	Agree	Frequent urination	Agree	Extreme hunger	Agree	Unexplained weight loss	Agree	Fatigue	Agree	Irritability	Agree	Blurred vision	Agree	Slow-healing sores	Agree	1 2 3 4 5 6 7 8	6	Family history of diabetes	Agree	Hypertension	Agree	High cholesterol	Agree	Nicotine addiction (smoking/chewing tobacco) ( / )	Agree	Obesity	Agree	Pregnancy	Don’t Know	Disagree	Agree	Blindness/poor eyesight /	Agree	Heart problems	Agree
45	75	5.2	35	Yes	1	No	No	No Family History	Agree	Agree	Disagree		8	Increased thrist	Agree	Frequent urination	Agree	Extreme hunger	Agree	Unexplained weight loss	Agree	Fatigue	Agree	Irritability	Agree	Blurred vision	Agree	Slow-healing sores	Agree	1 2 3 4 5 6 7 8	6	Family history of diabetes	Disagree	Hypertension	Agree	High cholesterol	Disagree	Nicotine addiction (smoking/chewing tobacco) ( / )	Don’t Know	Obesity	Agree	Pregnancy	Don’t Know	Agree	Agree	Blindness/poor eyesight /	Agree	Heart problems	Agree
65	61	5	36	Home Activity	0	No	No	No Family History	Agree	Agree	Disagree		8	Increased thrist	Agree	Frequent urination	Agree	Extreme hunger	Disagree	Unexplained weight loss	Agree	Fatigue	Agree	Irritability	Agree	Blurred vision	Agree	Slow-healing sores	Disagree	1 2 3 4 5 6 7 8	6	Family history of diabetes	Agree	Hypertension	Agree	High cholesterol	Agree	Nicotine addiction (smoking/chewing tobacco) ( / )	Agree	Obesity	Agree	Pregnancy	Disagree	Don’t Know	Agree	Blindness/poor eyesight /	Agree	Heart problems	Agree
37	81	5.1	47	Home Activity	0	No	Yes	2nd Degree Relative	Agree	Agree	Disagree		8	Increased thrist	Agree	Frequent urination	Agree	Extreme hunger	Agree	Unexplained weight loss	Agree	Fatigue	Agree	Irritability	Agree	Blurred vision	Agree	Slow-healing sores	Agree	1 2 3 4 5 6 7 8	6	Family history of diabetes	Agree	Hypertension	Agree	High cholesterol	Don’t Know	Nicotine addiction (smoking/chewing tobacco) ( / )	Don’t Know	Obesity	Agree	Pregnancy	Agree	Agree	Agree	Blindness/poor eyesight /	Agree	Heart problems	Agree
30	55	4.9	35	Home Activity	0	No	No	No Family History	Don’t Know	Agree	Disagree		8	Increased thrist	Don’t Know	Frequent urination	Agree	Extreme hunger	Agree	Unexplained weight loss	Disagree	Fatigue	Agree	Irritability	Agree	Blurred vision	Agree	Slow-healing sores	Agree	1 2 3 4 5 6 7 8	6	Family history of diabetes	Agree	Hypertension	Agree	High cholesterol	Don’t Know	Nicotine addiction (smoking/chewing tobacco) ( / )	Agree	Obesity	Agree	Pregnancy	Agree	Disagree	Disagree	Blindness/poor eyesight /	Agree	Heart problems	Agree
30	82	5.2	40	Yes	0	Yes	No	No Family History	Agree	Agree	Disagree		8	Increased thrist	Agree	Frequent urination	Agree	Extreme hunger	Agree	Unexplained weight loss	Don’t Know	Fatigue	Agree	Irritability	Agree	Blurred vision	Don’t Know	Slow-healing sores	Agree	1 2 3 4 5 6 7 8	6	Family history of diabetes	Agree	Hypertension	Agree	High cholesterol	Agree	Nicotine addiction (smoking/chewing tobacco) ( / )	Agree	Obesity	Don’t Know	Pregnancy	Don’t Know	Disagree	Agree	Blindness/poor eyesight /	Agree	Heart problems	Agree
50	63	5	39	Home Activity	0	No	No	No Family History	Agree	Don’t Know	Disagree		8	Increased thrist	Agree	Frequent urination	Agree	Extreme hunger	Agree	Unexplained weight loss	Agree	Fatigue	Agree	Irritability	Agree	Blurred vision	Agree	Slow-healing sores	Agree	1 2 3 4 5 6 7 8	6	Family history of diabetes	Agree	Hypertension	Agree	High cholesterol	Agree	Nicotine addiction (smoking/chewing tobacco) ( / )	Agree	Obesity	Agree	Pregnancy	Don’t Know	Agree	Agree	Blindness/poor eyesight /	Agree	Heart problems	Agree
38	52	4.9	30	Home Activity	0	No	Yes	1st Degree Relative	Agree	Don’t Know	Disagree		8	Increased thrist	Agree	Frequent urination	Agree	Extreme hunger	Agree	Unexplained weight loss	Agree	Fatigue	Agree	Irritability	Don’t Know	Blurred vision	Don’t Know	Slow-healing sores	Agree	1 2 3 4 5 6 7 8	6	Family history of diabetes	Don’t Know	Hypertension	Agree	High cholesterol	Agree	Nicotine addiction (smoking/chewing tobacco) ( / )	Don’t Know	Obesity	Don’t Know	Pregnancy	Don’t Know	Agree	Agree	Blindness/poor eyesight /	Don’t Know	Heart problems	Agree
46	59	5.3	36	Home Activity	0	No	Yes	2nd Degree Relative	Agree	Don’t Know	Agree	Disagree	8	Increased thrist	Don’t Know	Frequent urination	Don’t Know	Extreme hunger	Don’t Know	Unexplained weight loss	Don’t Know	Fatigue	Don’t Know	Irritability	Don’t Know	Blurred vision	Don’t Know	Slow-healing sores	Don’t Know	1 2 3 4 5 6 7 8	6	Family history of diabetes	Agree	Hypertension	Agree	High cholesterol	Don’t Know	Nicotine addiction (smoking/chewing tobacco) ( / )	Agree	Obesity	Agree	Pregnancy	Agree	Disagree	Agree	Blindness/poor eyesight /	Agree	Heart problems	Agree
26	71	5.6	38	Home Activity	0	No	Yes	1st Degree Relative	Agree	Agree	Agree	Agree	8	Increased thrist	Agree	Frequent urination	Agree	Extreme hunger	Don’t Know	Unexplained weight loss	Disagree	Fatigue	Disagree	Irritability	Agree	Blurred vision	Agree	Slow-healing sores	Agree	1 2 3 4 5 6 7 8	6	Family history of diabetes	Agree	Hypertension	Agree	High cholesterol	Agree	Nicotine addiction (smoking/chewing tobacco) ( / )	Agree	Obesity	Agree	Pregnancy	Agree	Agree	Agree	Blindness/poor eyesight /	Agree	Heart problems	Agree
55	89	5.2	44	No	0	Yes	No	No Family History	Agree	Agree	Disagree		8	Increased thrist	Don’t Know	Frequent urination	Don’t Know	Extreme hunger	Don’t Know	Unexplained weight loss	Don’t Know	Fatigue	Don’t Know	Irritability	Don’t Know	Blurred vision	Don’t Know	Slow-healing sores	Don’t Know	1 2 3 4 5 6 7 8	6	Family history of diabetes	Agree	Hypertension	Agree	High cholesterol	Agree	Nicotine addiction (smoking/chewing tobacco) ( / )	Disagree	Obesity	Agree	Pregnancy	Don’t Know	Disagree	Agree	Blindness/poor eyesight /	Disagree	Heart problems	Agree
40	65	5.2	37	Home Activity	0	No	Yes	1st Degree Relative	Agree	Disagree	Agree	Agree	8	Increased thrist	Agree	Frequent urination	Agree	Extreme hunger	Agree	Unexplained weight loss	Agree	Fatigue	Agree	Irritability	Agree	Blurred vision	Agree	Slow-healing sores	Agree	1 3 2 4 5 6 7 8	6	Family history of diabetes	Agree	Hypertension	Don’t Know	High cholesterol	Don’t Know	Nicotine addiction (smoking/chewing tobacco) ( / )	Don’t Know	Obesity	Don’t Know	Pregnancy	Don’t Know	Disagree	Agree	Blindness/poor eyesight /	Agree	Heart problems	Agree
40	60	5.1	37	Home Activity	0	No	No	No Family History	Agree	Agree	Disagree		8	Increased thrist	Agree	Frequent urination	Agree	Extreme hunger	Agree	Unexplained weight loss	Agree	Fatigue	Agree	Irritability	Agree	Blurred vision	Agree	Slow-healing sores	Agree	1 2 3 4 5 6 7 8	6	Family history of diabetes	Agree	Hypertension	Agree	High cholesterol	Agree	Nicotine addiction (smoking/chewing tobacco) ( / )	Agree	Obesity	Agree	Pregnancy	Agree	Don’t Know	Agree	Blindness/poor eyesight /	Agree	Heart problems	Agree
25	90	5.2	50	Home Activity	1	Yes	No	No Family History	Disagree	Disagree	Disagree		8	Increased thrist	Disagree	Frequent urination	Don’t Know	Extreme hunger	Don’t Know	Unexplained weight loss	Don’t Know	Fatigue	Don’t Know	Irritability	Don’t Know	Blurred vision	Don’t Know	Slow-healing sores	Don’t Know	1 2 3 4 5 6 7 8	6	Family history of diabetes	Don’t Know	Hypertension	Don’t Know	High cholesterol	Don’t Know	Nicotine addiction (smoking/chewing tobacco) ( / )	Don’t Know	Obesity	Don’t Know	Pregnancy	Agree	Agree	Agree	Blindness/poor eyesight /	Don’t Know	Heart problems	Agree
45	73	5.2	38	No	1	No	No	No Family History	Agree	Agree	Disagree		8	Increased thrist	Don’t Know	Frequent urination	Don’t Know	Extreme hunger	Don’t Know	Unexplained weight loss	Don’t Know	Fatigue	Don’t Know	Irritability	Don’t Know	Blurred vision	Don’t Know	Slow-healing sores	Agree	1 2 3 4 5 6 7 8	6	Family history of diabetes	Don’t Know	Hypertension	Don’t Know	High cholesterol	Don’t Know	Nicotine addiction (smoking/chewing tobacco) ( / )	Don’t Know	Obesity	Don’t Know	Pregnancy	Don’t Know	Don’t Know	Agree	Blindness/poor eyesight /	Agree	Heart problems	Agree
50	63	5.3	36	Home Activity	0	No	Yes	2nd Degree Relative	Agree	Agree	Agree	Agree	8	Increased thrist	Agree	Frequent urination	Agree	Extreme hunger	Agree	Unexplained weight loss	Agree	Fatigue	Agree	Irritability	Agree	Blurred vision	Agree	Slow-healing sores	Agree	1 2 3 4 5 6 7 8	6	Family history of diabetes	Agree	Hypertension	Agree	High cholesterol	Agree	Nicotine addiction (smoking/chewing tobacco) ( / )	Agree	Obesity	Agree	Pregnancy	Agree	Disagree	Agree	Blindness/poor eyesight /	Agree	Heart problems	Agree
37	63	5.3	38	Home Activity	0	No	No	No Family History	Agree	Disagree	Disagree		8	Increased thrist	Don’t Know	Frequent urination	Agree	Extreme hunger	Agree	Unexplained weight loss	Agree	Fatigue	Agree	Irritability	Agree	Blurred vision	Agree	Slow-healing sores	Agree	1 2 3 4 5 6 7 8	6	Family history of diabetes	Agree	Hypertension	Agree	High cholesterol	Agree	Nicotine addiction (smoking/chewing tobacco) ( / )	Agree	Obesity	Agree	Pregnancy	Disagree	Disagree	Agree	Blindness/poor eyesight /	Agree	Heart problems	Agree
35	70	5.1	33	No	1	No	Yes	1st Degree Relative	Agree	Agree	Disagree		8	Increased thrist	Agree	Frequent urination	Agree	Extreme hunger	Agree	Unexplained weight loss	Agree	Fatigue	Agree	Irritability	Agree	Blurred vision	Agree	Slow-healing sores	Agree	1 2 3 4 5 6 7 8	6	Family history of diabetes	Disagree	Hypertension	Don’t Know	High cholesterol	Don’t Know	Nicotine addiction (smoking/chewing tobacco) ( / )	Disagree	Obesity	Disagree	Pregnancy	Agree	Agree	Agree	Blindness/poor eyesight /	Agree	Heart problems	Agree
55	66	5.6	40	No	1	No	No	No Family History	Agree	Don’t Know	Disagree		8	Increased thrist	Agree	Frequent urination	Agree	Extreme hunger	Agree	Unexplained weight loss	Don’t Know	Fatigue	Agree	Irritability	Agree	Blurred vision	Don’t Know	Slow-healing sores	Agree	1 2 3 4 5 6 7 8	6	Family history of diabetes	Agree	Hypertension	Agree	High cholesterol	Agree	Nicotine addiction (smoking/chewing tobacco) ( / )	Don’t Know	Obesity	Agree	Pregnancy	Don’t Know	Disagree	Agree	Blindness/poor eyesight /	Agree	Heart problems	Agree
48	63	5.4	33	No	1	No	No	No Family History	Agree	Disagree	Disagree		8	Increased thrist	Disagree	Frequent urination	Disagree	Extreme hunger	Disagree	Unexplained weight loss	Disagree	Fatigue	Disagree	Irritability	Disagree	Blurred vision	Disagree	Slow-healing sores	Disagree	1 2 3 4 5 6 7 8	6	Family history of diabetes	Disagree	Hypertension	Disagree	High cholesterol	Disagree	Nicotine addiction (smoking/chewing tobacco) ( / )	Disagree	Obesity	Disagree	Pregnancy	Disagree	Disagree	Agree	Blindness/poor eyesight /	Agree	Heart problems	Disagree
38	65	5.2	37	Home Activity	0	No	No	No Family History	Agree	Disagree	Disagree		8	Increased thrist	Agree	Frequent urination	Agree	Extreme hunger	Agree	Unexplained weight loss	Agree	Fatigue	Agree	Irritability	Agree	Blurred vision	Agree	Slow-healing sores	Agree	7 1 2 3 4 5 6 8	6	Family history of diabetes	Agree	Hypertension	Don’t Know	High cholesterol	Disagree	Nicotine addiction (smoking/chewing tobacco) ( / )	Don’t Know	Obesity	Agree	Pregnancy	Agree	Disagree	Agree	Blindness/poor eyesight /	Disagree	Heart problems	Disagree
40	57	4.6	35	Home Activity	0	No	Yes	2nd Degree Relative	Agree	Agree	Agree	Don’t Know	8	Increased thrist	Agree	Frequent urination	Agree	Extreme hunger	Agree	Unexplained weight loss	Agree	Fatigue	Agree	Irritability	Agree	Blurred vision	Agree	Slow-healing sores	Agree	1 2 3 4 5 6 7 8	6	Family history of diabetes	Agree	Hypertension	Agree	High cholesterol	Agree	Nicotine addiction (smoking/chewing tobacco) ( / )	Agree	Obesity	Agree	Pregnancy	Agree	Disagree	Agree	Blindness/poor eyesight /	Agree	Heart problems	Agree
27	61	5.5	29	Yes	0	No	No	No Family History	Agree	Don’t Know	Disagree		8	Increased thrist	Don’t Know	Frequent urination	Don’t Know	Extreme hunger	Don’t Know	Unexplained weight loss	Don’t Know	Fatigue	Don’t Know	Irritability	Don’t Know	Blurred vision	Don’t Know	Slow-healing sores	Don’t Know	1 2 3 4 5 6 7 8	6	Family history of diabetes	Don’t Know	Hypertension	Don’t Know	High cholesterol	Don’t Know	Nicotine addiction (smoking/chewing tobacco) ( / )	Don’t Know	Obesity	Don’t Know	Pregnancy	Don’t Know	Disagree	Agree	Blindness/poor eyesight /	Don’t Know	Heart problems	Don’t Know
25	70	5.3	39	Home Activity	0	No	No	No Family History	Agree	Agree	Disagree		8	Increased thrist	Agree	Frequent urination	Agree	Extreme hunger	Agree	Unexplained weight loss	Agree	Fatigue	Agree	Irritability	Agree	Blurred vision	Agree	Slow-healing sores	Agree	1 2 3 4 5 6 7 8	6	Family history of diabetes	Agree	Hypertension	Agree	High cholesterol	Disagree	Nicotine addiction (smoking/chewing tobacco) ( / )	Agree	Obesity	Agree	Pregnancy	Agree	Agree	Disagree	Blindness/poor eyesight /	Agree	Heart problems	Agree
38	83	5.4	33	Yes	1	No	No	No Family History	Agree	Don’t Know	Disagree		8	Increased thrist	Don’t Know	Frequent urination	Agree	Extreme hunger	Don’t Know	Unexplained weight loss	Don’t Know	Fatigue	Agree	Irritability	Don’t Know	Blurred vision	Don’t Know	Slow-healing sores	Agree	1 2 3 4 5 6 7 8	6	Family history of diabetes	Agree	Hypertension	Don’t Know	High cholesterol	Don’t Know	Nicotine addiction (smoking/chewing tobacco) ( / )	Agree	Obesity	Agree	Pregnancy	Don’t Know	Disagree	Agree	Blindness/poor eyesight /	Agree	Heart problems	Agree
45	55	5.1	40	Yes	1	No	Yes	1st Degree Relative	Agree	Don’t Know	Disagree		8	Increased thrist	Agree	Frequent urination	Don’t Know	Extreme hunger	Don’t Know	Unexplained weight loss	Don’t Know	Fatigue	Agree	Irritability	Don’t Know	Blurred vision	Don’t Know	Slow-healing sores	Don’t Know	1 2 3 4 5 6 7 8	6	Family history of diabetes	Don’t Know	Hypertension	Don’t Know	High cholesterol	Don’t Know	Nicotine addiction (smoking/chewing tobacco) ( / )	Don’t Know	Obesity	Agree	Pregnancy	Don’t Know	Don’t Know	Agree	Blindness/poor eyesight /	Don’t Know	Heart problems	Don’t Know
43	72	5.3	39	Home Activity	0	No	Yes	1st Degree Relative	Agree	Agree	Agree	Disagree	8	Increased thrist	Agree	Frequent urination	Agree	Extreme hunger	Agree	Unexplained weight loss	Agree	Fatigue	Agree	Irritability	Agree	Blurred vision	Agree	Slow-healing sores	Agree	1 2 3 4 5 6 7 8	6	Family history of diabetes	Agree	Hypertension	Agree	High cholesterol	Agree	Nicotine addiction (smoking/chewing tobacco) ( / )	Agree	Obesity	Agree	Pregnancy	Agree	Disagree	Agree	Blindness/poor eyesight /	Don’t Know	Heart problems	Don’t Know
25	67	5.4	37	Home Activity	0	No	No	No Family History	Don’t Know	Don’t Know	Disagree		8	Increased thrist	Don’t Know	Frequent urination	Don’t Know	Extreme hunger	Don’t Know	Unexplained weight loss	Don’t Know	Fatigue	Don’t Know	Irritability	Don’t Know	Blurred vision	Agree	Slow-healing sores	Don’t Know	1 2 3 4 5 6 7 8	6	Family history of diabetes	Don’t Know	Hypertension	Don’t Know	High cholesterol	Don’t Know	Nicotine addiction (smoking/chewing tobacco) ( / )	Don’t Know	Obesity	Agree	Pregnancy	Agree	Don’t Know	Agree	Blindness/poor eyesight /	Don’t Know	Heart problems	Don’t Know
30	85	5.6	48	Home Activity	1	No	Yes	2nd Degree Relative	Agree	Don’t Know	Disagree		8	Increased thrist	Agree	Frequent urination	Agree	Extreme hunger	Agree	Unexplained weight loss	Agree	Fatigue	Agree	Irritability	Agree	Blurred vision	Agree	Slow-healing sores	Agree	1 2 3 4 5 6 7 8	6	Family history of diabetes	Agree	Hypertension	Agree	High cholesterol	Agree	Nicotine addiction (smoking/chewing tobacco) ( / )	Disagree	Obesity	Agree	Pregnancy	Don’t Know	Disagree	Agree	Blindness/poor eyesight /	Agree	Heart problems	Agree
25	53	4.9	30	Home Activity	0	Yes	No	No Family History	Agree	Agree	Disagree		8	Increased thrist	Agree	Frequent urination	Agree	Extreme hunger	Agree	Unexplained weight loss	Agree	Fatigue	Agree	Irritability	Agree	Blurred vision	Agree	Slow-healing sores	Agree	1 2 3 4 5 6 7 8	6	Family history of diabetes	Don’t Know	Hypertension	Agree	High cholesterol	Agree	Nicotine addiction (smoking/chewing tobacco) ( / )	Disagree	Obesity	Agree	Pregnancy	Agree	Disagree	Agree	Blindness/poor eyesight /	Don’t Know	Heart problems	Agree
35	57	5.6	32	No	1	No	Yes	1st Degree Relative	Agree	Don’t Know	Disagree		8	Increased thrist	Agree	Frequent urination	Agree	Extreme hunger	Agree	Unexplained weight loss	Agree	Fatigue	Agree	Irritability	Agree	Blurred vision	Agree	Slow-healing sores	Agree	1 2 3 4 5 6 7 8	6	Family history of diabetes	Agree	Hypertension	Agree	High cholesterol	Agree	Nicotine addiction (smoking/chewing tobacco) ( / )	Agree	Obesity	Agree	Pregnancy	Don’t Know	Disagree	Agree	Blindness/poor eyesight /	Agree	Heart problems	Agree
32	51	5.5	32	Yes	1	No	No	No Family History	Agree	Don’t Know	Disagree		8	Increased thrist	Agree	Frequent urination	Disagree	Extreme hunger	Agree	Unexplained weight loss	Agree	Fatigue	Disagree	Irritability	Agree	Blurred vision	Disagree	Slow-healing sores	Disagree	1 2 3 4 5 6 7 8	6	Family history of diabetes	Agree	Hypertension	Agree	High cholesterol	Agree	Nicotine addiction (smoking/chewing tobacco) ( / )	Disagree	Obesity	Agree	Pregnancy	Disagree	Don’t Know	Agree	Blindness/poor eyesight /	Agree	Heart problems	Disagree
34	60	5.5	36	Home Activity	0	No	No	No Family History	Agree	Agree	Disagree		8	Increased thrist	Agree	Frequent urination	Agree	Extreme hunger	Agree	Unexplained weight loss	Disagree	Fatigue	Agree	Irritability	Agree	Blurred vision	Agree	Slow-healing sores	Agree	1 2 3 4 5 6 7 8	6	Family history of diabetes	Agree	Hypertension	Agree	High cholesterol	Agree	Nicotine addiction (smoking/chewing tobacco) ( / )	Agree	Obesity	Agree	Pregnancy	Agree	Disagree	Agree	Blindness/poor eyesight /	Agree	Heart problems	Agree
29	69	5.4	29	No	0	No	No	No Family History	Don’t Know	Agree	Disagree		8	Increased thrist	Don’t Know	Frequent urination	Agree	Extreme hunger	Agree	Unexplained weight loss	Don’t Know	Fatigue	Don’t Know	Irritability	Don’t Know	Blurred vision	Don’t Know	Slow-healing sores	Don’t Know	1 2 3 4 5 6 7 8	6	Family history of diabetes	Don’t Know	Hypertension	Don’t Know	High cholesterol	Don’t Know	Nicotine addiction (smoking/chewing tobacco) ( / )	Don’t Know	Obesity	Don’t Know	Pregnancy	Agree	Don’t Know	Agree	Blindness/poor eyesight /	Don’t Know	Heart problems	Don’t Know
40	63	5.4	32	Job Activity	1	Yes	No	No Family History	Agree	Agree	Disagree		8	Increased thrist	Don’t Know	Frequent urination	Agree	Extreme hunger	Agree	Unexplained weight loss	Agree	Fatigue	Agree	Irritability	Don’t Know	Blurred vision	Agree	Slow-healing sores	Agree	1 2 3 4 5 6 7 8	6	Family history of diabetes	Agree	Hypertension	Don’t Know	High cholesterol	Don’t Know	Nicotine addiction (smoking/chewing tobacco) ( / )	Don’t Know	Obesity	Don’t Know	Pregnancy	Agree	Disagree	Disagree	Blindness/poor eyesight /	Agree	Heart problems	Agree
27	70	5.4	37	Home Activity	0	No	Yes	1st Degree Relative	Agree	Agree	Disagree		8	Increased thrist	Agree	Frequent urination	Agree	Extreme hunger	Agree	Unexplained weight loss	Agree	Fatigue	Agree	Irritability	Agree	Blurred vision	Disagree	Slow-healing sores	Agree	1 2 3 4 5 6 7 8	6	Family history of diabetes	Agree	Hypertension	Agree	High cholesterol	Agree	Nicotine addiction (smoking/chewing tobacco) ( / )	Agree	Obesity	Agree	Pregnancy	Agree	Disagree	Agree	Blindness/poor eyesight /	Don’t Know	Heart problems	Agree
29	74	4.5	38	Home Activity	0	No	No	No Family History	Agree	Agree	Agree	Agree	8	Increased thrist	Agree	Frequent urination	Don’t Know	Extreme hunger	Don’t Know	Unexplained weight loss	Don’t Know	Fatigue	Don’t Know	Irritability	Don’t Know	Blurred vision	Don’t Know	Slow-healing sores	Don’t Know	1 2 3 4 5 6 7 8	6	Family history of diabetes	Don’t Know	Hypertension	Don’t Know	High cholesterol	Don’t Know	Nicotine addiction (smoking/chewing tobacco) ( / )	Don’t Know	Obesity	Don’t Know	Pregnancy	Don’t Know	Agree	Agree	Blindness/poor eyesight /	Don’t Know	Heart problems	Don’t Know
26	73	5.2	38	Yes	1	Yes	No	No Family History	Agree	Agree	Disagree		8	Increased thrist	Agree	Frequent urination	Agree	Extreme hunger	Agree	Unexplained weight loss	Disagree	Fatigue	Agree	Irritability	Agree	Blurred vision	Agree	Slow-healing sores	Don’t Know	1 2 3 4 5 6 7 8	6	Family history of diabetes	Agree	Hypertension	Agree	High cholesterol	Agree	Nicotine addiction (smoking/chewing tobacco) ( / )	Disagree	Obesity	Agree	Pregnancy	Don’t Know	Disagree	Agree	Blindness/poor eyesight /	Agree	Heart problems	Agree
64	55	4.9	32	Home Activity	0	No	No	No Family History	Agree	Agree	Disagree		8	Increased thrist	Agree	Frequent urination	Agree	Extreme hunger	Agree	Unexplained weight loss	Agree	Fatigue	Agree	Irritability	Agree	Blurred vision	Agree	Slow-healing sores	Agree	1 2 3 4 5 6 7 8	6	Family history of diabetes	Disagree	Hypertension	Agree	High cholesterol	Agree	Nicotine addiction (smoking/chewing tobacco) ( / )	Agree	Obesity	Agree	Pregnancy	Agree	Disagree	Agree	Blindness/poor eyesight /	Agree	Heart problems	Agree
26	60	4.6	34	Home Activity	0	No	No	No Family History	Agree	Don’t Know	Disagree		8	Increased thrist	Agree	Frequent urination	Agree	Extreme hunger	Agree	Unexplained weight loss	Agree	Fatigue	Agree	Irritability	Agree	Blurred vision	Agree	Slow-healing sores	Agree	1 2 3 4 5 6 7 8	6	Family history of diabetes	Don’t Know	Hypertension	Agree	High cholesterol	Agree	Nicotine addiction (smoking/chewing tobacco) ( / )	Agree	Obesity	Agree	Pregnancy	Agree	Agree	Agree	Blindness/poor eyesight /	Agree	Heart problems	Agree
50	80	5.7	47	Home Activity	0	No	Yes	2nd Degree Relative	Agree	Agree	Disagree		8	Increased thrist	Agree	Frequent urination	Agree	Extreme hunger	Agree	Unexplained weight loss	Agree	Fatigue	Agree	Irritability	Agree	Blurred vision	Agree	Slow-healing sores	Agree	1 2 3 4 5 6 7 8	6	Family history of diabetes	Agree	Hypertension	Agree	High cholesterol	Agree	Nicotine addiction (smoking/chewing tobacco) ( / )	Agree	Obesity	Agree	Pregnancy	Agree	Agree	Disagree	Blindness/poor eyesight /	Agree	Heart problems	Agree
30	70	5.3	37	Home Activity	0	No	No	No Family History	Agree	Don’t Know	Disagree		8	Increased thrist	Agree	Frequent urination	Agree	Extreme hunger	Agree	Unexplained weight loss	Agree	Fatigue	Agree	Irritability	Agree	Blurred vision	Agree	Slow-healing sores	Agree	1 2 3 4 5 6 7 8	6	Family history of diabetes	Agree	Hypertension	Agree	High cholesterol	Agree	Nicotine addiction (smoking/chewing tobacco) ( / )	Agree	Obesity	Don’t Know	Pregnancy	Don’t Know	Agree	Agree	Blindness/poor eyesight /	Agree	Heart problems	Agree
30	68	5.1	28	Home Activity	0	Yes	No	No Family History	Agree	Don’t Know	Disagree		8	Increased thrist	Agree	Frequent urination	Agree	Extreme hunger	Agree	Unexplained weight loss	Agree	Fatigue	Agree	Irritability	Agree	Blurred vision	Agree	Slow-healing sores	Agree	1 2 3 4 5 6 7 8	6	Family history of diabetes	Agree	Hypertension	Agree	High cholesterol	Agree	Nicotine addiction (smoking/chewing tobacco) ( / )	Agree	Obesity	Agree	Pregnancy	Don’t Know	Disagree	Agree	Blindness/poor eyesight /	Agree	Heart problems	Agree
26	80	5.5	36	No	0	Yes	Yes	1st Degree Relative	Agree	Don’t Know	Disagree		8	Increased thrist	Agree	Frequent urination	Agree	Extreme hunger	Agree	Unexplained weight loss	Agree	Fatigue	Agree	Irritability	Agree	Blurred vision	Agree	Slow-healing sores	Agree	1 2 3 4 5 6 7 8	6	Family history of diabetes	Agree	Hypertension	Agree	High cholesterol	Agree	Nicotine addiction (smoking/chewing tobacco) ( / )	Don’t Know	Obesity	Don’t Know	Pregnancy	Don’t Know	Disagree	Disagree	Blindness/poor eyesight /	Agree	Heart problems	Disagree
52	80	5.6	38	No	1	Yes	No	No Family History	Agree	Disagree	Disagree		8	Increased thrist	Don’t Know	Frequent urination	Don’t Know	Extreme hunger	Don’t Know	Unexplained weight loss	Don’t Know	Fatigue	Don’t Know	Irritability	Don’t Know	Blurred vision	Don’t Know	Slow-healing sores	Don’t Know	1 2 3 4 5 6 7 8	6	Family history of diabetes	Don’t Know	Hypertension	Don’t Know	High cholesterol	Don’t Know	Nicotine addiction (smoking/chewing tobacco) ( / )	Don’t Know	Obesity	Don’t Know	Pregnancy	Don’t Know	Disagree	Agree	Blindness/poor eyesight /	Disagree	Heart problems	Agree
45	70	5.3	43	Yes	0	No	No	No Family History	Agree	Agree	Disagree		8	Increased thrist	Don’t Know	Frequent urination	Don’t Know	Extreme hunger	Don’t Know	Unexplained weight loss	Don’t Know	Fatigue	Don’t Know	Irritability	Don’t Know	Blurred vision	Agree	Slow-healing sores	Don’t Know	1 2 3 4 5 6 7 8	6	Family history of diabetes	Agree	Hypertension	Agree	High cholesterol	Don’t Know	Nicotine addiction (smoking/chewing tobacco) ( / )	Don’t Know	Obesity	Don’t Know	Pregnancy	Disagree	Disagree	Agree	Blindness/poor eyesight /	Disagree	Heart problems	Agree
44	83	5.4	30	Yes	0	Yes	No	No Family History	Agree	Agree	Disagree		8	Increased thrist	Agree	Frequent urination	Agree	Extreme hunger	Agree	Unexplained weight loss	Don’t Know	Fatigue	Don’t Know	Irritability	Don’t Know	Blurred vision	Don’t Know	Slow-healing sores	Agree	1 2 3 4 5 6 7 8	6	Family history of diabetes	Agree	Hypertension	Agree	High cholesterol	Agree	Nicotine addiction (smoking/chewing tobacco) ( / )	Disagree	Obesity	Agree	Pregnancy	Agree	Disagree	Agree	Blindness/poor eyesight /	Agree	Heart problems	Don’t Know
29	61	4.9	32	Home Activity	0	No	No	No Family History	Agree	Agree	Disagree		8	Increased thrist	Agree	Frequent urination	Agree	Extreme hunger	Agree	Unexplained weight loss	Agree	Fatigue	Agree	Irritability	Agree	Blurred vision	Agree	Slow-healing sores	Agree	1 2 3 4 5 6 7 8	6	Family history of diabetes	Agree	Hypertension	Don’t Know	High cholesterol	Don’t Know	Nicotine addiction (smoking/chewing tobacco) ( / )	Don’t Know	Obesity	Don’t Know	Pregnancy	Don’t Know	Agree	Agree	Blindness/poor eyesight /	Don’t Know	Heart problems	Don’t Know
25	32	5.6	32	No	1	No	Yes	1st Degree Relative	Agree	Agree	Disagree		8	Increased thrist	Agree	Frequent urination	Agree	Extreme hunger	Agree	Unexplained weight loss	Agree	Fatigue	Agree	Irritability	Agree	Blurred vision	Agree	Slow-healing sores	Agree	1 2 3 4 5 6 7 8	6	Family history of diabetes	Agree	Hypertension	Agree	High cholesterol	Agree	Nicotine addiction (smoking/chewing tobacco) ( / )	Don’t Know	Obesity	Agree	Pregnancy	Don’t Know	Agree	Agree	Blindness/poor eyesight /	Agree	Heart problems	Agree
55	55	5.1	36	Home Activity	1	No	Yes	2nd Degree Relative	Agree	Disagree	Disagree		8	Increased thrist	Agree	Frequent urination	Agree	Extreme hunger	Agree	Unexplained weight loss	Agree	Fatigue	Agree	Irritability	Agree	Blurred vision	Agree	Slow-healing sores	Agree	1 2 3 4 5 6 7 8	6	Family history of diabetes	Agree	Hypertension	Disagree	High cholesterol	Don’t Know	Nicotine addiction (smoking/chewing tobacco) ( / )	Don’t Know	Obesity	Agree	Pregnancy	Disagree	Disagree	Agree	Blindness/poor eyesight /	Agree	Heart problems	Agree
32	60	5.1	37	Home Activity	0	No	No	No Family History	Agree	Don’t Know	Disagree		8	Increased thrist	Agree	Frequent urination	Agree	Extreme hunger	Agree	Unexplained weight loss	Agree	Fatigue	Agree	Irritability	Agree	Blurred vision	Agree	Slow-healing sores	Agree	1 2 3 4 5 6 7 8	6	Family history of diabetes	Agree	Hypertension	Agree	High cholesterol	Agree	Nicotine addiction (smoking/chewing tobacco) ( / )	Disagree	Obesity	Agree	Pregnancy	Don’t Know	Agree	Agree	Blindness/poor eyesight /	Agree	Heart problems	Agree
51	55	5	30	No	1	No	No	No Family History	Don’t Know	Don’t Know	Disagree		8	Increased thrist	Don’t Know	Frequent urination	Don’t Know	Extreme hunger	Don’t Know	Unexplained weight loss	Don’t Know	Fatigue	Don’t Know	Irritability	Don’t Know	Blurred vision	Don’t Know	Slow-healing sores	Don’t Know	1 2 3 4 5 6 7 8	6	Family history of diabetes	Don’t Know	Hypertension	Don’t Know	High cholesterol	Don’t Know	Nicotine addiction (smoking/chewing tobacco) ( / )	Don’t Know	Obesity	Don’t Know	Pregnancy	Don’t Know	Don’t Know	Don’t Know	Blindness/poor eyesight /	Don’t Know	Heart problems	Don’t Know
35	59	5.3	32	No	0	Yes	No	No Family History	Agree	Don’t Know	Disagree		8	Increased thrist	Agree	Frequent urination	Agree	Extreme hunger	Agree	Unexplained weight loss	Agree	Fatigue	Agree	Irritability	Agree	Blurred vision	Agree	Slow-healing sores	Agree	1 2 3 4 5 6 7 8	6	Family history of diabetes	Agree	Hypertension	Agree	High cholesterol	Disagree	Nicotine addiction (smoking/chewing tobacco) ( / )	Don’t Know	Obesity	Agree	Pregnancy	Don’t Know	Agree	Agree	Blindness/poor eyesight /	Don’t Know	Heart problems	Agree
30	73	5.9	49	No	0	No	No	No Family History	Agree	Agree	Disagree		8	Increased thrist	Agree	Frequent urination	Agree	Extreme hunger	Agree	Unexplained weight loss	Agree	Fatigue	Agree	Irritability	Agree	Blurred vision	Agree	Slow-healing sores	Disagree	1 2 3 4 5 6 7 8	6	Family history of diabetes	Agree	Hypertension	Agree	High cholesterol	Agree	Nicotine addiction (smoking/chewing tobacco) ( / )	Disagree	Obesity	Agree	Pregnancy	Disagree	Disagree	Agree	Blindness/poor eyesight /	Agree	Heart problems	Disagree
40	50	5	21	Home Activity	0	No	Yes	1st Degree Relative	Agree	Agree	Agree	Agree	8	Increased thrist	Agree	Frequent urination	Agree	Extreme hunger	Agree	Unexplained weight loss	Agree	Fatigue	Agree	Irritability	Agree	Blurred vision	Agree	Slow-healing sores	Agree	1 2 3 4 5 6 7 8	6	Family history of diabetes	Agree	Hypertension	Agree	High cholesterol	Agree	Nicotine addiction (smoking/chewing tobacco) ( / )	Agree	Obesity	Agree	Pregnancy	Agree	Agree	Agree	Blindness/poor eyesight /	Agree	Heart problems	Agree
25	60	4.2	28	Home Activity	1	No	Yes	1st Degree Relative	Don’t Know	Don’t Know	Agree	Agree	8	Increased thrist	Agree	Frequent urination	Agree	Extreme hunger	Agree	Unexplained weight loss	Agree	Fatigue	Agree	Irritability	Agree	Blurred vision	Agree	Slow-healing sores	Agree	1 2 3 4 5 6 7 8	6	Family history of diabetes	Agree	Hypertension	Agree	High cholesterol	Agree	Nicotine addiction (smoking/chewing tobacco) ( / )	Agree	Obesity	Agree	Pregnancy	Agree	Agree	Don’t Know	Blindness/poor eyesight /	Agree	Heart problems	Agree
65	65	5.2	38	Yes	0	Yes	No	No Family History	Agree	Agree	Disagree		8	Increased thrist	Agree	Frequent urination	Agree	Extreme hunger	Agree	Unexplained weight loss	Agree	Fatigue	Agree	Irritability	Agree	Blurred vision	Agree	Slow-healing sores	Agree	1 2 3 4 5 6 7 8	6	Family history of diabetes	Agree	Hypertension	Don’t Know	High cholesterol	Don’t Know	Nicotine addiction (smoking/chewing tobacco) ( / )	Don’t Know	Obesity	Agree	Pregnancy	Agree	Disagree	Agree	Blindness/poor eyesight /	Agree	Heart problems	Agree
30	69	5.2	40	Yes	0	No	Yes	1st Degree Relative	Agree	Don’t Know	Disagree		8	Increased thrist	Don’t Know	Frequent urination	Don’t Know	Extreme hunger	Don’t Know	Unexplained weight loss	Don’t Know	Fatigue	Don’t Know	Irritability	Don’t Know	Blurred vision	Don’t Know	Slow-healing sores	Agree	1 2 3 4 5 6 7 8	6	Family history of diabetes	Disagree	Hypertension	Agree	High cholesterol	Disagree	Nicotine addiction (smoking/chewing tobacco) ( / )	Don’t Know	Obesity	Disagree	Pregnancy	Don’t Know	Disagree	Agree	Blindness/poor eyesight /	Disagree	Heart problems	Disagree
26	83	5	40	Home Activity	0	No	No	No Family History	Agree	Agree	Agree	Agree	8	Increased thrist	Agree	Frequent urination	Agree	Extreme hunger	Agree	Unexplained weight loss	Agree	Fatigue	Agree	Irritability	Agree	Blurred vision	Agree	Slow-healing sores	Agree	1 2 3 4 5 6 7 8	6	Family history of diabetes	Agree	Hypertension	Agree	High cholesterol	Agree	Nicotine addiction (smoking/chewing tobacco) ( / )	Agree	Obesity	Agree	Pregnancy	Agree	Agree	Agree	Blindness/poor eyesight /	Agree	Heart problems	Agree
25	73	5.1	33	Yes	1	No	Yes	1st Degree Relative	Agree	Agree	Disagree		8	Increased thrist	Agree	Frequent urination	Agree	Extreme hunger	Agree	Unexplained weight loss	Agree	Fatigue	Agree	Irritability	Agree	Blurred vision	Agree	Slow-healing sores	Agree	1 2 3 4 5 6 7 8	6	Family history of diabetes	Disagree	Hypertension	Agree	High cholesterol	Agree	Nicotine addiction (smoking/chewing tobacco) ( / )	Disagree	Obesity	Agree	Pregnancy	Agree	Agree	Agree	Blindness/poor eyesight /	Agree	Heart problems	Agree
26	82	5.4	40	No	0	Yes	Yes	1st Degree Relative	Agree	Disagree	Disagree		8	Increased thrist	Agree	Frequent urination	Agree	Extreme hunger	Agree	Unexplained weight loss	Agree	Fatigue	Agree	Irritability	Agree	Blurred vision	Agree	Slow-healing sores	Agree	1 2 3 4 5 6 7 8	6	Family history of diabetes	Agree	Hypertension	Agree	High cholesterol	Agree	Nicotine addiction (smoking/chewing tobacco) ( / )	Disagree	Obesity	Agree	Pregnancy	Don’t Know	Disagree	Agree	Blindness/poor eyesight /	Agree	Heart problems	Agree
45	60	5	32	Home Activity	0	No	No	No Family History	Agree	Disagree	Disagree		8	Increased thrist	Agree	Frequent urination	Agree	Extreme hunger	Agree	Unexplained weight loss	Agree	Fatigue	Agree	Irritability	Agree	Blurred vision	Agree	Slow-healing sores	Agree	1 2 3 4 5 6 7 8	6	Family history of diabetes	Agree	Hypertension	Agree	High cholesterol	Agree	Nicotine addiction (smoking/chewing tobacco) ( / )	Agree	Obesity	Agree	Pregnancy	Agree	Agree	Agree	Blindness/poor eyesight /	Agree	Heart problems	Agree
25	50	5.2	26	Home Activity	0	Yes	No	No Family History	Agree	Disagree	Disagree		8	Increased thrist	Agree	Frequent urination	Don’t Know	Extreme hunger	Agree	Unexplained weight loss	Don’t Know	Fatigue	Don’t Know	Irritability	Disagree	Blurred vision	Disagree	Slow-healing sores	Agree	1 2 3 4 5 6 7 8	6	Family history of diabetes	Agree	Hypertension	Don’t Know	High cholesterol	Disagree	Nicotine addiction (smoking/chewing tobacco) ( / )	Agree	Obesity	Disagree	Pregnancy	Don’t Know	Disagree	Agree	Blindness/poor eyesight /	Disagree	Heart problems	Agree
38	60	6	32	No	1	No	Yes	1st Degree Relative	Don’t Know	Disagree	Disagree		8	Increased thrist	Agree	Frequent urination	Agree	Extreme hunger	Agree	Unexplained weight loss	Agree	Fatigue	Agree	Irritability	Agree	Blurred vision	Disagree	Slow-healing sores	Agree	1 2 3 4 5 6 7 8	6	Family history of diabetes	Agree	Hypertension	Don’t Know	High cholesterol	Don’t Know	Nicotine addiction (smoking/chewing tobacco) ( / )	Don’t Know	Obesity	Don’t Know	Pregnancy	Don’t Know	Disagree	Don’t Know	Blindness/poor eyesight /	Don’t Know	Heart problems	Agree
31	82	5.6	35	No	1	No	No	No Family History	Agree	Don’t Know	Disagree		8	Increased thrist	Agree	Frequent urination	Agree	Extreme hunger	Agree	Unexplained weight loss	Don’t Know	Fatigue	Agree	Irritability	Agree	Blurred vision	Don’t Know	Slow-healing sores	Agree	3 1 2 6 4 5 7 8	6	Family history of diabetes	Don’t Know	Hypertension	Agree	High cholesterol	Agree	Nicotine addiction (smoking/chewing tobacco) ( / )	Agree	Obesity	Agree	Pregnancy	Don’t Know	Agree	Agree	Blindness/poor eyesight /	Don’t Know	Heart problems	Don’t Know
25	65	5.1	38	Home Activity	0	No	Yes	1st Degree Relative	Agree	Agree	Disagree		8	Increased thrist	Agree	Frequent urination	Agree	Extreme hunger	Agree	Unexplained weight loss	Agree	Fatigue	Agree	Irritability	Agree	Blurred vision	Agree	Slow-healing sores	Agree	1 2 3 4 5 6 7 8	6	Family history of diabetes	Agree	Hypertension	Agree	High cholesterol	Agree	Nicotine addiction (smoking/chewing tobacco) ( / )	Agree	Obesity	Agree	Pregnancy	Agree	Disagree	Agree	Blindness/poor eyesight /	Don’t Know	Heart problems	Don’t Know
25	69	5.2	38	Walk	0	No	Yes	1st Degree Relative	Agree	Don’t Know	Disagree		8	Increased thrist	Agree	Frequent urination	Agree	Extreme hunger	Agree	Unexplained weight loss	Don’t Know	Fatigue	Don’t Know	Irritability	Agree	Blurred vision	Agree	Slow-healing sores	Agree	1 2 3 4 5 6 7 8	6	Family history of diabetes	Don’t Know	Hypertension	Agree	High cholesterol	Don’t Know	Nicotine addiction (smoking/chewing tobacco) ( / )	Don’t Know	Obesity	Don’t Know	Pregnancy	Don’t Know	Disagree	Agree	Blindness/poor eyesight /	Agree	Heart problems	Agree
40	78	5.2	32	Home Activity	0	No	No	No Family History	Don’t Know	Don’t Know	Disagree		8	Increased thrist	Don’t Know	Frequent urination	Agree	Extreme hunger	Agree	Unexplained weight loss	Don’t Know	Fatigue	Don’t Know	Irritability	Don’t Know	Blurred vision	Don’t Know	Slow-healing sores	Don’t Know	1 2 3 4 5 6 7 8	6	Family history of diabetes	Don’t Know	Hypertension	Don’t Know	High cholesterol	Don’t Know	Nicotine addiction (smoking/chewing tobacco) ( / )	Don’t Know	Obesity	Don’t Know	Pregnancy	Don’t Know	Don’t Know	Agree	Blindness/poor eyesight /	Don’t Know	Heart problems	Don’t Know
35	63	5.2	34	Home Activity	0	No	Yes	1st Degree Relative	Agree	Disagree	Disagree		8	Increased thrist	Agree	Frequent urination	Agree	Extreme hunger	Agree	Unexplained weight loss	Agree	Fatigue	Agree	Irritability	Agree	Blurred vision	Agree	Slow-healing sores	Agree	1 2 3 4 5 6 7 8	6	Family history of diabetes	Agree	Hypertension	Agree	High cholesterol	Agree	Nicotine addiction (smoking/chewing tobacco) ( / )	Agree	Obesity	Agree	Pregnancy	Don’t Know	Disagree	Agree	Blindness/poor eyesight /	Agree	Heart problems	Agree
25	38	5.5	38	Yes	0	No	No	No Family History	Agree	Agree	Disagree		8	Increased thrist	Agree	Frequent urination	Agree	Extreme hunger	Agree	Unexplained weight loss	Agree	Fatigue	Disagree	Irritability	Disagree	Blurred vision	Don’t Know	Slow-healing sores	Don’t Know	1 2 3 4 5 6 7 8	6	Family history of diabetes	Agree	Hypertension	Disagree	High cholesterol	Agree	Nicotine addiction (smoking/chewing tobacco) ( / )	Don’t Know	Obesity	Don’t Know	Pregnancy	Don’t Know	Disagree	Don’t Know	Blindness/poor eyesight /	Agree	Heart problems	Disagree
40	73	5.5	40	Home Activity	1	Yes	Yes	1st Degree Relative	Agree	Agree	Disagree		8	Increased thrist	Agree	Frequent urination	Agree	Extreme hunger	Agree	Unexplained weight loss	Agree	Fatigue	Agree	Irritability	Agree	Blurred vision	Agree	Slow-healing sores	Agree	1 2 3 4 5 6 7 8	6	Family history of diabetes	Agree	Hypertension	Agree	High cholesterol	Agree	Nicotine addiction (smoking/chewing tobacco) ( / )	Agree	Obesity	Agree	Pregnancy	Agree	Agree	Agree	Blindness/poor eyesight /	Agree	Heart problems	Agree
60	72	5.3	39	Yes	0	Yes	No	No Family History	Agree	Agree	Agree	Agree	8	Increased thrist	Agree	Frequent urination	Agree	Extreme hunger	Agree	Unexplained weight loss	Agree	Fatigue	Agree	Irritability	Agree	Blurred vision	Agree	Slow-healing sores	Disagree	1 2 3 4 5 6 7 8	6	Family history of diabetes	Disagree	Hypertension	Agree	High cholesterol	Agree	Nicotine addiction (smoking/chewing tobacco) ( / )	Agree	Obesity	Agree	Pregnancy	Agree	Disagree	Agree	Blindness/poor eyesight /	Agree	Heart problems	Agree
25	65	5	38	Yes	0	Yes	Yes	1st Degree Relative	Agree	Disagree	Disagree		8	Increased thrist	Agree	Frequent urination	Agree	Extreme hunger	Agree	Unexplained weight loss	Agree	Fatigue	Agree	Irritability	Agree	Blurred vision	Don’t Know	Slow-healing sores	Agree	1 2 3 4 5 6 7 8	6	Family history of diabetes	Agree	Hypertension	Agree	High cholesterol	Agree	Nicotine addiction (smoking/chewing tobacco) ( / )	Don’t Know	Obesity	Agree	Pregnancy	Don’t Know	Agree	Agree	Blindness/poor eyesight /	Agree	Heart problems	Agree
44	72	5.2	36	Home Activity	0	No	No	No Family History	Agree	Agree	Disagree		8	Increased thrist	Agree	Frequent urination	Agree	Extreme hunger	Agree	Unexplained weight loss	Agree	Fatigue	Agree	Irritability	Agree	Blurred vision	Agree	Slow-healing sores	Agree	1 2 3 4 5 6 7 8	6	Family history of diabetes	Disagree	Hypertension	Agree	High cholesterol	Agree	Nicotine addiction (smoking/chewing tobacco) ( / )	Agree	Obesity	Agree	Pregnancy	Agree	Disagree	Agree	Blindness/poor eyesight /	Agree	Heart problems	Agree
55	80	5.2	30	Home Activity	1	Yes	Yes	1st Degree Relative	Agree	Don’t Know	Disagree		8	Increased thrist	Agree	Frequent urination	Agree	Extreme hunger	Agree	Unexplained weight loss	Agree	Fatigue	Agree	Irritability	Agree	Blurred vision	Agree	Slow-healing sores	Agree	1 2 3 4 5 6 7 8	6	Family history of diabetes	Agree	Hypertension	Agree	High cholesterol	Agree	Nicotine addiction (smoking/chewing tobacco) ( / )	Agree	Obesity	Agree	Pregnancy	Don’t Know	Disagree	Agree	Blindness/poor eyesight /	Agree	Heart problems	Agree
50	65	5.3	32	Home Activity	0	No	No	No Family History	Agree	Don’t Know	Disagree		8	Increased thrist	Don’t Know	Frequent urination	Don’t Know	Extreme hunger	Don’t Know	Unexplained weight loss	Don’t Know	Fatigue	Don’t Know	Irritability	Don’t Know	Blurred vision	Don’t Know	Slow-healing sores	Don’t Know	1 2 3 4 5 6 7 8	6	Family history of diabetes	Don’t Know	Hypertension	Don’t Know	High cholesterol	Don’t Know	Nicotine addiction (smoking/chewing tobacco) ( / )	Don’t Know	Obesity	Don’t Know	Pregnancy	Don’t Know	Disagree	Agree	Blindness/poor eyesight /	Don’t Know	Heart problems	Don’t Know
29	64	6	34	No	1	No	No	No Family History	Don’t Know	Agree	Disagree		8	Increased thrist	Disagree	Frequent urination	Don’t Know	Extreme hunger	Don’t Know	Unexplained weight loss	Don’t Know	Fatigue	Don’t Know	Irritability	Agree	Blurred vision	Agree	Slow-healing sores	Don’t Know	1 2 3 4 5 6 7 8	6	Family history of diabetes	Don’t Know	Hypertension	Don’t Know	High cholesterol	Don’t Know	Nicotine addiction (smoking/chewing tobacco) ( / )	Disagree	Obesity	Agree	Pregnancy	Don’t Know	Don’t Know	Agree	Blindness/poor eyesight /	Don’t Know	Heart problems	Don’t Know
40	75	5	30	Home Activity	0	No	No	No Family History	Agree	Don’t Know	Disagree		8	Increased thrist	Don’t Know	Frequent urination	Agree	Extreme hunger	Don’t Know	Unexplained weight loss	Don’t Know	Fatigue	Don’t Know	Irritability	Don’t Know	Blurred vision	Don’t Know	Slow-healing sores	Don’t Know	1 2 3 4 5 6 7 8	6	Family history of diabetes	Don’t Know	Hypertension	Don’t Know	High cholesterol	Don’t Know	Nicotine addiction (smoking/chewing tobacco) ( / )	Don’t Know	Obesity	Don’t Know	Pregnancy	Don’t Know	Disagree	Agree	Blindness/poor eyesight /	Don’t Know	Heart problems	Don’t Know
35	70	5.6	38	Home Activity	0	No	No	No Family History	Agree	Agree	Disagree		8	Increased thrist	Don’t Know	Frequent urination	Don’t Know	Extreme hunger	Don’t Know	Unexplained weight loss	Don’t Know	Fatigue	Agree	Irritability	Disagree	Blurred vision	Don’t Know	Slow-healing sores	Agree	1 2 3 4 5 6 7 8	6	Family history of diabetes	Don’t Know	Hypertension	Agree	High cholesterol	Agree	Nicotine addiction (smoking/chewing tobacco) ( / )	Agree	Obesity	Agree	Pregnancy	Agree	Don’t Know	Agree	Blindness/poor eyesight /	Agree	Heart problems	Agree
30	69	5.4	37	No	0	No	No	No Family History	Agree	Agree	Disagree		8	Increased thrist	Agree	Frequent urination	Agree	Extreme hunger	Disagree	Unexplained weight loss	Agree	Fatigue	Agree	Irritability	Agree	Blurred vision	Agree	Slow-healing sores	Agree	1 2 3 4 5 6 7 8	6	Family history of diabetes	Disagree	Hypertension	Agree	High cholesterol	Agree	Nicotine addiction (smoking/chewing tobacco) ( / )	Agree	Obesity	Agree	Pregnancy	Agree	Disagree	Agree	Blindness/poor eyesight /	Agree	Heart problems	Agree
40	50	5.2	34	Home Activity	0	No	No	No Family History	Agree	Agree	Disagree		8	Increased thrist	Agree	Frequent urination	Agree	Extreme hunger	Agree	Unexplained weight loss	Agree	Fatigue	Agree	Irritability	Agree	Blurred vision	Agree	Slow-healing sores	Agree	1 2 3 4 5 6 7 8	6	Family history of diabetes	Agree	Hypertension	Agree	High cholesterol	Agree	Nicotine addiction (smoking/chewing tobacco) ( / )	Agree	Obesity	Agree	Pregnancy	Agree	Agree	Agree	Blindness/poor eyesight /	Agree	Heart problems	Agree
57	60	5	32	No	0	No	No	No Family History	Don’t Know	Don’t Know	Disagree		8	Increased thrist	Agree	Frequent urination	Agree	Extreme hunger	Agree	Unexplained weight loss	Agree	Fatigue	Agree	Irritability	Agree	Blurred vision	Agree	Slow-healing sores	Don’t Know	1 2 3 4 5 6 7 8	6	Family history of diabetes	Agree	Hypertension	Agree	High cholesterol	Don’t Know	Nicotine addiction (smoking/chewing tobacco) ( / )	Agree	Obesity	Agree	Pregnancy	Don’t Know	Agree	Agree	Blindness/poor eyesight /	Agree	Heart problems	Agree
35	55	5	36	Home Activity	0	No	No	No Family History	Agree	Don’t Know	Disagree		8	Increased thrist	Agree	Frequent urination	Agree	Extreme hunger	Agree	Unexplained weight loss	Agree	Fatigue	Agree	Irritability	Agree	Blurred vision	Agree	Slow-healing sores	Agree	1 2 3 4 5 6 7 8	6	Family history of diabetes	Agree	Hypertension	Agree	High cholesterol	Don’t Know	Nicotine addiction (smoking/chewing tobacco) ( / )	Agree	Obesity	Agree	Pregnancy	Don’t Know	Disagree	Agree	Blindness/poor eyesight /	Agree	Heart problems	Agree
45	80	5.5	38	No	1	No	No	No Family History	Agree	Disagree	Disagree		8	Increased thrist	Agree	Frequent urination	Agree	Extreme hunger	Agree	Unexplained weight loss	Agree	Fatigue	Agree	Irritability	Agree	Blurred vision	Agree	Slow-healing sores	Agree	1 2 3 4 5 6 7 8	6	Family history of diabetes	Agree	Hypertension	Disagree	High cholesterol	Don’t Know	Nicotine addiction (smoking/chewing tobacco) ( / )	Don’t Know	Obesity	Agree	Pregnancy	Disagree	Agree	Agree	Blindness/poor eyesight /	Agree	Heart problems	Agree
32	71	5.3	36	Home Activity	0	No	No	No Family History	Agree	Agree	Disagree		8	Increased thrist	Agree	Frequent urination	Agree	Extreme hunger	Agree	Unexplained weight loss	Agree	Fatigue	Agree	Irritability	Disagree	Blurred vision	Agree	Slow-healing sores	Disagree	1 2 3 4 5 6 8 7	6	Family history of diabetes	Agree	Hypertension	Disagree	High cholesterol	Agree	Nicotine addiction (smoking/chewing tobacco) ( / )	Don’t Know	Obesity	Don’t Know	Pregnancy	Agree	Disagree	Agree	Blindness/poor eyesight /	Agree	Heart problems	Agree
26	59	5	37	Yes	0	Yes	No	No Family History	Agree	Don’t Know	Disagree		8	Increased thrist	Don’t Know	Frequent urination	Don’t Know	Extreme hunger	Don’t Know	Unexplained weight loss	Don’t Know	Fatigue	Don’t Know	Irritability	Don’t Know	Blurred vision	Don’t Know	Slow-healing sores	Don’t Know	1 2 3 4 5 6 7 8	6	Family history of diabetes	Agree	Hypertension	Don’t Know	High cholesterol	Don’t Know	Nicotine addiction (smoking/chewing tobacco) ( / )	Don’t Know	Obesity	Don’t Know	Pregnancy	Don’t Know	Agree	Agree	Blindness/poor eyesight /	Don’t Know	Heart problems	Don’t Know
52	64	5.4	34	No	1	No	No	No Family History	Don’t Know	Don’t Know	Disagree		8	Increased thrist	Disagree	Frequent urination	Agree	Extreme hunger	Don’t Know	Unexplained weight loss	Don’t Know	Fatigue	Don’t Know	Irritability	Don’t Know	Blurred vision	Don’t Know	Slow-healing sores	Agree	1 2 3 4 5 6 7 8	6	Family history of diabetes	Don’t Know	Hypertension	Don’t Know	High cholesterol	Don’t Know	Nicotine addiction (smoking/chewing tobacco) ( / )	Don’t Know	Obesity	Agree	Pregnancy	Don’t Know	Disagree	Don’t Know	Blindness/poor eyesight /	Don’t Know	Heart problems	Don’t Know
32	90	5.3	35	Yes	0	No	Yes	1st Degree Relative	Agree	Agree	Agree	Agree	8	Increased thrist	Agree	Frequent urination	Agree	Extreme hunger	Agree	Unexplained weight loss	Agree	Fatigue	Agree	Irritability	Agree	Blurred vision	Agree	Slow-healing sores	Agree	1 2 3 4 5 6 7 8	6	Family history of diabetes	Agree	Hypertension	Agree	High cholesterol	Agree	Nicotine addiction (smoking/chewing tobacco) ( / )	Agree	Obesity	Agree	Pregnancy	Agree	Disagree	Agree	Blindness/poor eyesight /	Agree	Heart problems	Agree
35	115	5.7	50	Home Activity	1	Yes	No	No Family History	Agree	Don’t Know	Disagree		8	Increased thrist	Agree	Frequent urination	Agree	Extreme hunger	Don’t Know	Unexplained weight loss	Don’t Know	Fatigue	Don’t Know	Irritability	Don’t Know	Blurred vision	Don’t Know	Slow-healing sores	Agree	1 2 3 4 5 6 7 8	6	Family history of diabetes	Don’t Know	Hypertension	Don’t Know	High cholesterol	Don’t Know	Nicotine addiction (smoking/chewing tobacco) ( / )	Don’t Know	Obesity	Agree	Pregnancy	Don’t Know	Agree	Agree	Blindness/poor eyesight /	Don’t Know	Heart problems	Don’t Know
28	52	5.2	26	Exercise	0	No	No	No Family History	Don’t Know	Don’t Know	Disagree		8	Increased thrist	Agree	Frequent urination	Disagree	Extreme hunger	Agree	Unexplained weight loss	Don’t Know	Fatigue	Agree	Irritability	Agree	Blurred vision	Don’t Know	Slow-healing sores	Agree	1 2 3 4 5 6 7 8	6	Family history of diabetes	Don’t Know	Hypertension	Don’t Know	High cholesterol	Don’t Know	Nicotine addiction (smoking/chewing tobacco) ( / )	Don’t Know	Obesity	Don’t Know	Pregnancy	Don’t Know	Agree	Don’t Know	Blindness/poor eyesight /	Don’t Know	Heart problems	Don’t Know
40	79	5.6	32	Yes	0	No	Yes	1st Degree Relative	Agree	Don’t Know	Disagree		8	Increased thrist	Don’t Know	Frequent urination	Don’t Know	Extreme hunger	Don’t Know	Unexplained weight loss	Don’t Know	Fatigue	Don’t Know	Irritability	Don’t Know	Blurred vision	Don’t Know	Slow-healing sores	Don’t Know	1 2 3 4 5 6 7 8	6	Family history of diabetes	Don’t Know	Hypertension	Don’t Know	High cholesterol	Don’t Know	Nicotine addiction (smoking/chewing tobacco) ( / )	Don’t Know	Obesity	Don’t Know	Pregnancy	Don’t Know	Disagree	Disagree	Blindness/poor eyesight /	Don’t Know	Heart problems	Don’t Know
35	65	5.4	34	No	1	No	Yes	1st Degree Relative	Agree	Agree	Disagree		8	Increased thrist	Disagree	Frequent urination	Disagree	Extreme hunger	Don’t Know	Unexplained weight loss	Don’t Know	Fatigue	Don’t Know	Irritability	Don’t Know	Blurred vision	Don’t Know	Slow-healing sores	Don’t Know	1 2 3 4 5 6 7 8	6	Family history of diabetes	Agree	Hypertension	Agree	High cholesterol	Agree	Nicotine addiction (smoking/chewing tobacco) ( / )	Disagree	Obesity	Agree	Pregnancy	Agree	Agree	Agree	Blindness/poor eyesight /	Disagree	Heart problems	Disagree
45	66	5	37	Home Activity	0	No	No	No Family History	Agree	Agree	Disagree		8	Increased thrist	Agree	Frequent urination	Disagree	Extreme hunger	Don’t Know	Unexplained weight loss	Don’t Know	Fatigue	Don’t Know	Irritability	Don’t Know	Blurred vision	Agree	Slow-healing sores	Agree	1 2 3 4 5 6 7 8	6	Family history of diabetes	Agree	Hypertension	Agree	High cholesterol	Agree	Nicotine addiction (smoking/chewing tobacco) ( / )	Agree	Obesity	Agree	Pregnancy	Agree	Agree	Agree	Blindness/poor eyesight /	Agree	Heart problems	Agree
28	81	4.9	42	Home Activity	0	No	No	No Family History	Agree	Agree	Disagree		8	Increased thrist	Agree	Frequent urination	Agree	Extreme hunger	Agree	Unexplained weight loss	Agree	Fatigue	Agree	Irritability	Agree	Blurred vision	Agree	Slow-healing sores	Agree	1 2 3 4 5 6 7 8	6	Family history of diabetes	Agree	Hypertension	Agree	High cholesterol	Agree	Nicotine addiction (smoking/chewing tobacco) ( / )	Agree	Obesity	Don’t Know	Pregnancy	Don’t Know	Don’t Know	Agree	Blindness/poor eyesight /	Agree	Heart problems	Don’t Know
30	53	4.7	29	Home Activity	0	No	No	No Family History	Agree	Don’t Know	Disagree		8	Increased thrist	Agree	Frequent urination	Agree	Extreme hunger	Agree	Unexplained weight loss	Agree	Fatigue	Agree	Irritability	Agree	Blurred vision	Agree	Slow-healing sores	Agree	1 2 3 5 4 6 7 8	6	Family history of diabetes	Don’t Know	Hypertension	Don’t Know	High cholesterol	Don’t Know	Nicotine addiction (smoking/chewing tobacco) ( / )	Don’t Know	Obesity	Don’t Know	Pregnancy	Don’t Know	Agree	Agree	Blindness/poor eyesight /	Don’t Know	Heart problems	Don’t Know
[truncated: 287 more columns]
